# Supplementary material for: Mapping the FF domain folding pathway via structures of transiently populated folding intermediates
Source: Proc Natl Acad Sci U S A. 2024 Dec 4;121(50):e2416682121. doi: 10.1073/pnas.2416682121 (PMC11648910; doi:10.1073/pnas.2416682121)
Supplement: Supplementary file 2 — Dataset S01 (GZ) [file pnas.2416682121.sd01.gz]

Archive with 1 entries (1 files):
- A17GFF_I2_lowest10.pdb
