# Supplementary material for: Mapping the FF domain folding pathway via structures of transiently populated folding intermediates
Source: Proc Natl Acad Sci U S A. 2024 Dec 4;121(50):e2416682121. doi: 10.1073/pnas.2416682121 (PMC11648910; doi:10.1073/pnas.2416682121)
Supplement: Supplementary file 2 — Dataset S01 (GZ) [file pnas.2416682121.sd01.gz › A17GFF_I2_lowest10.pdb]

SEQRES   1 A   71  GLY SER GLN PRO ALA LYS LYS THR TYR THR TRP ASN THR          
SEQRES   2 A   71  LYS GLU GLU GLY LYS GLN ALA PHE LYS GLU LEU LEU LYS          
SEQRES   3 A   71  GLU LYS ARG VAL PRO SER ASN ALA SER TRP GLU GLN ALA          
SEQRES   4 A   71  MET LYS MET ILE ILE ASN ASP PRO ARG TYR SER ALA LEU          
SEQRES   5 A   71  ALA LYS LEU SER GLU LYS LYS GLN ALA PHE ASN ALA TYR          
SEQRES   6 A   71  LYS VAL GLN THR GLU LYS                                      
HELIX    1   1 LYS A   14  GLU A   27  1                                  14
HELIX    2   2 TRP A   36  ILE A   43  1                                   8
HELIX    3   3 PRO A   47  LYS A   54  1                                   8
HELIX    4   4 LYS A   58  GLN A   68  1                                  11
MODEL        1
ATOM      1  N   TRP A  11       0.000   0.000  -0.000  1.00  0.00           N
ATOM      2  CA  TRP A  11       1.458  -0.000  -0.000  1.00  0.00           C
ATOM      3  C   TRP A  11       2.009   1.420  -0.000  1.00  0.00           C
ATOM      4  O   TRP A  11       1.354   2.350  -0.470  1.00  0.00           O
ATOM      5  CB  TRP A  11       1.991  -0.758  -1.217  1.00  0.00           C
ATOM      6  CG  TRP A  11       1.597  -2.203  -1.242  1.00  0.00           C
ATOM      7  CD1 TRP A  11       0.596  -2.762  -1.980  1.00  0.00           C
ATOM      8  CD2 TRP A  11       2.196  -3.288  -0.493  1.00  0.00           C
ATOM      9  NE1 TRP A  11       0.531  -4.113  -1.742  1.00  0.00           N
ATOM     10  CE2 TRP A  11       1.504  -4.452  -0.836  1.00  0.00           C
ATOM     11  CE3 TRP A  11       3.250  -3.362   0.426  1.00  0.00           C
ATOM     12  CZ2 TRP A  11       1.827  -5.685  -0.290  1.00  0.00           C
ATOM     13  CZ3 TRP A  11       3.574  -4.598   0.972  1.00  0.00           C
ATOM     14  CH2 TRP A  11       2.881  -5.729   0.622  1.00  0.00           C
ATOM     15 1H   TRP A  11      -0.334  -0.943  -0.000  1.00  0.00           H
ATOM     16 2H   TRP A  11      -0.334   0.471   0.816  1.00  0.00           H
ATOM     17 3H   TRP A  11      -0.334   0.471  -0.816  1.00  0.00           H
ATOM     18  HA  TRP A  11       1.804  -0.503   0.903  1.00  0.00           H
ATOM     19 1HB  TRP A  11       1.624  -0.286  -2.129  1.00  0.00           H
ATOM     20 2HB  TRP A  11       3.079  -0.699  -1.234  1.00  0.00           H
ATOM     21  HD1 TRP A  11      -0.056  -2.217  -2.659  1.00  0.00           H
ATOM     22  HE1 TRP A  11      -0.126  -4.754  -2.164  1.00  0.00           H
ATOM     23  HE3 TRP A  11       3.806  -2.468   0.706  1.00  0.00           H
ATOM     24  HZ2 TRP A  11       1.287  -6.594  -0.556  1.00  0.00           H
ATOM     25  HZ3 TRP A  11       4.395  -4.648   1.688  1.00  0.00           H
ATOM     26  HH2 TRP A  11       3.162  -6.683   1.069  1.00  0.00           H
ATOM     27  N   ASN A  12       3.217   1.581   0.529  1.00  0.00           N
ATOM     28  CA  ASN A  12       3.890   2.874   0.525  1.00  0.00           C
ATOM     29  C   ASN A  12       4.783   3.026  -0.700  1.00  0.00           C
ATOM     30  O   ASN A  12       5.028   4.138  -1.168  1.00  0.00           O
ATOM     31  CB  ASN A  12       4.693   3.063   1.798  1.00  0.00           C
ATOM     32  CG  ASN A  12       3.824   3.135   3.024  1.00  0.00           C
ATOM     33  OD1 ASN A  12       2.823   3.859   3.048  1.00  0.00           O
ATOM     34  ND2 ASN A  12       4.188   2.397   4.041  1.00  0.00           N
ATOM     35  H   ASN A  12       3.681   0.786   0.946  1.00  0.00           H
ATOM     36  HA  ASN A  12       3.132   3.658   0.471  1.00  0.00           H
ATOM     37 1HB  ASN A  12       5.395   2.236   1.912  1.00  0.00           H
ATOM     38 2HB  ASN A  12       5.277   3.981   1.728  1.00  0.00           H
ATOM     39 1HD2 ASN A  12       3.648   2.404   4.883  1.00  0.00           H
ATOM     40 2HD2 ASN A  12       5.006   1.826   3.977  1.00  0.00           H
ATOM     41  N   THR A  13       5.268   1.901  -1.215  1.00  0.00           N
ATOM     42  CA  THR A  13       6.134   1.907  -2.388  1.00  0.00           C
ATOM     43  C   THR A  13       6.242   0.516  -2.999  1.00  0.00           C
ATOM     44  O   THR A  13       6.025  -0.489  -2.322  1.00  0.00           O
ATOM     45  CB  THR A  13       7.540   2.428  -2.037  1.00  0.00           C
ATOM     46  OG1 THR A  13       8.365   2.412  -3.209  1.00  0.00           O
ATOM     47  CG2 THR A  13       8.177   1.562  -0.961  1.00  0.00           C
ATOM     48  H   THR A  13       5.031   1.020  -0.783  1.00  0.00           H
ATOM     49  HA  THR A  13       5.699   2.570  -3.136  1.00  0.00           H
ATOM     50  HB  THR A  13       7.467   3.454  -1.674  1.00  0.00           H
ATOM     51  HG1 THR A  13       8.724   3.290  -3.359  1.00  0.00           H
ATOM     52 1HG2 THR A  13       9.169   1.946  -0.725  1.00  0.00           H
ATOM     53 2HG2 THR A  13       7.557   1.582  -0.064  1.00  0.00           H
ATOM     54 3HG2 THR A  13       8.260   0.538  -1.321  1.00  0.00           H
ATOM     55  N   LYS A  14       6.580   0.464  -4.283  1.00  0.00           N
ATOM     56  CA  LYS A  14       6.707  -0.804  -4.992  1.00  0.00           C
ATOM     57  C   LYS A  14       7.849  -1.638  -4.426  1.00  0.00           C
ATOM     58  O   LYS A  14       7.901  -2.852  -4.625  1.00  0.00           O
ATOM     59  CB  LYS A  14       6.923  -0.563  -6.487  1.00  0.00           C
ATOM     60  CG  LYS A  14       5.700  -0.026  -7.220  1.00  0.00           C
ATOM     61  CD  LYS A  14       5.974   0.132  -8.708  1.00  0.00           C
ATOM     62  CE  LYS A  14       4.752   0.663  -9.443  1.00  0.00           C
ATOM     63  NZ  LYS A  14       5.005   0.823 -10.900  1.00  0.00           N
ATOM     64  H   LYS A  14       6.753   1.326  -4.782  1.00  0.00           H
ATOM     65  HA  LYS A  14       5.784  -1.368  -4.859  1.00  0.00           H
ATOM     66 1HB  LYS A  14       7.736   0.149  -6.627  1.00  0.00           H
ATOM     67 2HB  LYS A  14       7.217  -1.496  -6.967  1.00  0.00           H
ATOM     68 1HG  LYS A  14       4.864  -0.713  -7.084  1.00  0.00           H
ATOM     69 2HG  LYS A  14       5.423   0.942  -6.805  1.00  0.00           H
ATOM     70 1HD  LYS A  14       6.804   0.825  -8.854  1.00  0.00           H
ATOM     71 2HD  LYS A  14       6.250  -0.833  -9.132  1.00  0.00           H
ATOM     72 1HE  LYS A  14       3.918  -0.024  -9.304  1.00  0.00           H
ATOM     73 2HE  LYS A  14       4.469   1.630  -9.028  1.00  0.00           H
ATOM     74 1HZ  LYS A  14       4.172   1.176 -11.351  1.00  0.00           H
ATOM     75 2HZ  LYS A  14       5.765   1.473 -11.041  1.00  0.00           H
ATOM     76 3HZ  LYS A  14       5.249  -0.072 -11.300  1.00  0.00           H
ATOM     77  N   GLU A  15       8.763  -0.981  -3.720  1.00  0.00           N
ATOM     78  CA  GLU A  15       9.857  -1.673  -3.050  1.00  0.00           C
ATOM     79  C   GLU A  15       9.335  -2.619  -1.977  1.00  0.00           C
ATOM     80  O   GLU A  15       9.906  -3.685  -1.744  1.00  0.00           O
ATOM     81  CB  GLU A  15      10.824  -0.663  -2.427  1.00  0.00           C
ATOM     82  CG  GLU A  15      11.571   0.197  -3.436  1.00  0.00           C
ATOM     83  CD  GLU A  15      12.457  -0.605  -4.347  1.00  0.00           C
ATOM     84  OE1 GLU A  15      13.106  -1.506  -3.872  1.00  0.00           O
ATOM     85  OE2 GLU A  15      12.484  -0.318  -5.521  1.00  0.00           O
ATOM     86  H   GLU A  15       8.697   0.024  -3.645  1.00  0.00           H
ATOM     87  HA  GLU A  15      10.398  -2.263  -3.790  1.00  0.00           H
ATOM     88 1HB  GLU A  15      10.276   0.002  -1.760  1.00  0.00           H
ATOM     89 2HB  GLU A  15      11.564  -1.192  -1.825  1.00  0.00           H
ATOM     90 1HG  GLU A  15      10.846   0.742  -4.040  1.00  0.00           H
ATOM     91 2HG  GLU A  15      12.176   0.926  -2.898  1.00  0.00           H
ATOM     92  N   GLU A  16       8.247  -2.225  -1.325  1.00  0.00           N
ATOM     93  CA  GLU A  16       7.595  -3.076  -0.337  1.00  0.00           C
ATOM     94  C   GLU A  16       6.877  -4.243  -1.002  1.00  0.00           C
ATOM     95  O   GLU A  16       6.919  -5.371  -0.512  1.00  0.00           O
ATOM     96  CB  GLU A  16       6.602  -2.262   0.496  1.00  0.00           C
ATOM     97  CG  GLU A  16       7.246  -1.238   1.419  1.00  0.00           C
ATOM     98  CD  GLU A  16       6.242  -0.351   2.102  1.00  0.00           C
ATOM     99  OE1 GLU A  16       5.117  -0.314   1.665  1.00  0.00           O
ATOM    100  OE2 GLU A  16       6.600   0.289   3.062  1.00  0.00           O
ATOM    101  H   GLU A  16       7.861  -1.312  -1.519  1.00  0.00           H
ATOM    102  HA  GLU A  16       8.358  -3.481   0.328  1.00  0.00           H
ATOM    103 1HB  GLU A  16       5.919  -1.730  -0.168  1.00  0.00           H
ATOM    104 2HB  GLU A  16       6.003  -2.935   1.109  1.00  0.00           H
ATOM    105 1HG  GLU A  16       7.825  -1.763   2.179  1.00  0.00           H
ATOM    106 2HG  GLU A  16       7.932  -0.622   0.839  1.00  0.00           H
ATOM    107  N   GLY A  17       6.218  -3.965  -2.122  1.00  0.00           N
ATOM    108  CA  GLY A  17       5.530  -5.000  -2.883  1.00  0.00           C
ATOM    109  C   GLY A  17       6.508  -6.049  -3.398  1.00  0.00           C
ATOM    110  O   GLY A  17       6.242  -7.248  -3.325  1.00  0.00           O
ATOM    111  H   GLY A  17       6.194  -3.011  -2.455  1.00  0.00           H
ATOM    112 1HA  GLY A  17       4.779  -5.476  -2.253  1.00  0.00           H
ATOM    113 2HA  GLY A  17       5.004  -4.546  -3.722  1.00  0.00           H
ATOM    114  N   LYS A  18       7.641  -5.589  -3.917  1.00  0.00           N
ATOM    115  CA  LYS A  18       8.674  -6.487  -4.419  1.00  0.00           C
ATOM    116  C   LYS A  18       9.209  -7.384  -3.310  1.00  0.00           C
ATOM    117  O   LYS A  18       9.427  -8.578  -3.516  1.00  0.00           O
ATOM    118  CB  LYS A  18       9.817  -5.690  -5.049  1.00  0.00           C
ATOM    119  CG  LYS A  18       9.495  -5.102  -6.416  1.00  0.00           C
ATOM    120  CD  LYS A  18      10.740  -4.534  -7.081  1.00  0.00           C
ATOM    121  CE  LYS A  18      11.155  -3.215  -6.447  1.00  0.00           C
ATOM    122  NZ  LYS A  18      12.209  -2.524  -7.238  1.00  0.00           N
ATOM    123  H   LYS A  18       7.791  -4.591  -3.966  1.00  0.00           H
ATOM    124  HA  LYS A  18       8.233  -7.128  -5.183  1.00  0.00           H
ATOM    125 1HB  LYS A  18      10.096  -4.869  -4.388  1.00  0.00           H
ATOM    126 2HB  LYS A  18      10.691  -6.333  -5.159  1.00  0.00           H
ATOM    127 1HG  LYS A  18       9.073  -5.877  -7.056  1.00  0.00           H
ATOM    128 2HG  LYS A  18       8.758  -4.306  -6.305  1.00  0.00           H
ATOM    129 1HD  LYS A  18      11.560  -5.247  -6.986  1.00  0.00           H
ATOM    130 2HD  LYS A  18      10.545  -4.371  -8.140  1.00  0.00           H
ATOM    131 1HE  LYS A  18      10.288  -2.560  -6.370  1.00  0.00           H
ATOM    132 2HE  LYS A  18      11.534  -3.398  -5.441  1.00  0.00           H
ATOM    133 1HZ  LYS A  18      12.456  -1.656  -6.785  1.00  0.00           H
ATOM    134 2HZ  LYS A  18      13.026  -3.116  -7.299  1.00  0.00           H
ATOM    135 3HZ  LYS A  18      11.863  -2.332  -8.166  1.00  0.00           H
ATOM    136  N   GLN A  19       9.420  -6.802  -2.135  1.00  0.00           N
ATOM    137  CA  GLN A  19       9.879  -7.559  -0.976  1.00  0.00           C
ATOM    138  C   GLN A  19       8.866  -8.624  -0.577  1.00  0.00           C
ATOM    139  O   GLN A  19       9.228  -9.770  -0.309  1.00  0.00           O
ATOM    140  CB  GLN A  19      10.144  -6.622   0.205  1.00  0.00           C
ATOM    141  CG  GLN A  19      10.763  -7.304   1.414  1.00  0.00           C
ATOM    142  CD  GLN A  19      12.164  -7.814   1.136  1.00  0.00           C
ATOM    143  OE1 GLN A  19      12.995  -7.106   0.561  1.00  0.00           O
ATOM    144  NE2 GLN A  19      12.435  -9.049   1.544  1.00  0.00           N
ATOM    145  H   GLN A  19       9.258  -5.810  -2.041  1.00  0.00           H
ATOM    146  HA  GLN A  19      10.810  -8.062  -1.238  1.00  0.00           H
ATOM    147 1HB  GLN A  19      10.814  -5.821  -0.108  1.00  0.00           H
ATOM    148 2HB  GLN A  19       9.209  -6.161   0.522  1.00  0.00           H
ATOM    149 1HG  GLN A  19      10.816  -6.588   2.234  1.00  0.00           H
ATOM    150 2HG  GLN A  19      10.140  -8.152   1.698  1.00  0.00           H
ATOM    151 1HE2 GLN A  19      13.343  -9.440   1.388  1.00  0.00           H
ATOM    152 2HE2 GLN A  19      11.732  -9.589   2.006  1.00  0.00           H
ATOM    153  N   ALA A  20       7.594  -8.240  -0.541  1.00  0.00           N
ATOM    154  CA  ALA A  20       6.520  -9.176  -0.230  1.00  0.00           C
ATOM    155  C   ALA A  20       6.476 -10.317  -1.238  1.00  0.00           C
ATOM    156  O   ALA A  20       6.291 -11.477  -0.869  1.00  0.00           O
ATOM    157  CB  ALA A  20       5.182  -8.452  -0.192  1.00  0.00           C
ATOM    158  H   ALA A  20       7.366  -7.275  -0.732  1.00  0.00           H
ATOM    159  HA  ALA A  20       6.718  -9.605   0.752  1.00  0.00           H
ATOM    160 1HB  ALA A  20       4.390  -9.164   0.041  1.00  0.00           H
ATOM    161 2HB  ALA A  20       5.210  -7.677   0.574  1.00  0.00           H
ATOM    162 3HB  ALA A  20       4.987  -7.997  -1.161  1.00  0.00           H
ATOM    163  N   PHE A  21       6.646  -9.982  -2.513  1.00  0.00           N
ATOM    164  CA  PHE A  21       6.695 -10.985  -3.569  1.00  0.00           C
ATOM    165  C   PHE A  21       7.788 -12.012  -3.303  1.00  0.00           C
ATOM    166  O   PHE A  21       7.567 -13.216  -3.431  1.00  0.00           O
ATOM    167  CB  PHE A  21       6.932 -10.320  -4.927  1.00  0.00           C
ATOM    168  CG  PHE A  21       6.862 -11.271  -6.087  1.00  0.00           C
ATOM    169  CD1 PHE A  21       5.644 -11.593  -6.666  1.00  0.00           C
ATOM    170  CD2 PHE A  21       8.014 -11.846  -6.603  1.00  0.00           C
ATOM    171  CE1 PHE A  21       5.578 -12.468  -7.734  1.00  0.00           C
ATOM    172  CE2 PHE A  21       7.952 -12.720  -7.671  1.00  0.00           C
ATOM    173  CZ  PHE A  21       6.731 -13.031  -8.236  1.00  0.00           C
ATOM    174  H   PHE A  21       6.743  -9.006  -2.756  1.00  0.00           H
ATOM    175  HA  PHE A  21       5.737 -11.505  -3.598  1.00  0.00           H
ATOM    176 1HB  PHE A  21       6.191  -9.538  -5.083  1.00  0.00           H
ATOM    177 2HB  PHE A  21       7.913  -9.847  -4.933  1.00  0.00           H
ATOM    178  HD1 PHE A  21       4.731 -11.147  -6.269  1.00  0.00           H
ATOM    179  HD2 PHE A  21       8.978 -11.601  -6.155  1.00  0.00           H
ATOM    180  HE1 PHE A  21       4.614 -12.713  -8.179  1.00  0.00           H
ATOM    181  HE2 PHE A  21       8.864 -13.165  -8.066  1.00  0.00           H
ATOM    182  HZ  PHE A  21       6.681 -13.722  -9.077  1.00  0.00           H
ATOM    183  N   LYS A  22       8.969 -11.529  -2.932  1.00  0.00           N
ATOM    184  CA  LYS A  22      10.092 -12.405  -2.621  1.00  0.00           C
ATOM    185  C   LYS A  22       9.789 -13.282  -1.413  1.00  0.00           C
ATOM    186  O   LYS A  22      10.109 -14.471  -1.401  1.00  0.00           O
ATOM    187  CB  LYS A  22      11.359 -11.584  -2.370  1.00  0.00           C
ATOM    188  CG  LYS A  22      11.928 -10.911  -3.612  1.00  0.00           C
ATOM    189  CD  LYS A  22      13.291 -10.296  -3.331  1.00  0.00           C
ATOM    190  CE  LYS A  22      13.168  -9.035  -2.489  1.00  0.00           C
ATOM    191  NZ  LYS A  22      14.480  -8.357  -2.307  1.00  0.00           N
ATOM    192  H   LYS A  22       9.092 -10.528  -2.863  1.00  0.00           H
ATOM    193  HA  LYS A  22      10.266 -13.061  -3.475  1.00  0.00           H
ATOM    194 1HB  LYS A  22      11.149 -10.807  -1.635  1.00  0.00           H
ATOM    195 2HB  LYS A  22      12.133 -12.229  -1.954  1.00  0.00           H
ATOM    196 1HG  LYS A  22      12.028 -11.646  -4.411  1.00  0.00           H
ATOM    197 2HG  LYS A  22      11.248 -10.128  -3.946  1.00  0.00           H
ATOM    198 1HD  LYS A  22      13.914 -11.018  -2.801  1.00  0.00           H
ATOM    199 2HD  LYS A  22      13.778 -10.046  -4.274  1.00  0.00           H
ATOM    200 1HE  LYS A  22      12.478  -8.343  -2.970  1.00  0.00           H
ATOM    201 2HE  LYS A  22      12.766  -9.291  -1.508  1.00  0.00           H
ATOM    202 1HZ  LYS A  22      14.355  -7.528  -1.744  1.00  0.00           H
ATOM    203 2HZ  LYS A  22      15.123  -8.985  -1.844  1.00  0.00           H
ATOM    204 3HZ  LYS A  22      14.853  -8.098  -3.209  1.00  0.00           H
ATOM    205  N   GLU A  23       9.170 -12.689  -0.398  1.00  0.00           N
ATOM    206  CA  GLU A  23       8.866 -13.403   0.836  1.00  0.00           C
ATOM    207  C   GLU A  23       7.849 -14.511   0.595  1.00  0.00           C
ATOM    208  O   GLU A  23       7.913 -15.572   1.216  1.00  0.00           O
ATOM    209  CB  GLU A  23       8.337 -12.434   1.896  1.00  0.00           C
ATOM    210  CG  GLU A  23       9.371 -11.445   2.415  1.00  0.00           C
ATOM    211  CD  GLU A  23      10.557 -12.117   3.050  1.00  0.00           C
ATOM    212  OE1 GLU A  23      10.363 -13.074   3.760  1.00  0.00           O
ATOM    213  OE2 GLU A  23      11.657 -11.672   2.824  1.00  0.00           O
ATOM    214  H   GLU A  23       8.903 -11.719  -0.484  1.00  0.00           H
ATOM    215  HA  GLU A  23       9.784 -13.860   1.207  1.00  0.00           H
ATOM    216 1HB  GLU A  23       7.505 -11.863   1.485  1.00  0.00           H
ATOM    217 2HB  GLU A  23       7.957 -12.998   2.748  1.00  0.00           H
ATOM    218 1HG  GLU A  23       9.718 -10.829   1.586  1.00  0.00           H
ATOM    219 2HG  GLU A  23       8.897 -10.789   3.144  1.00  0.00           H
ATOM    220  N   LEU A  24       6.910 -14.259  -0.310  1.00  0.00           N
ATOM    221  CA  LEU A  24       5.936 -15.269  -0.706  1.00  0.00           C
ATOM    222  C   LEU A  24       6.619 -16.472  -1.345  1.00  0.00           C
ATOM    223  O   LEU A  24       6.242 -17.617  -1.095  1.00  0.00           O
ATOM    224  CB  LEU A  24       4.920 -14.670  -1.687  1.00  0.00           C
ATOM    225  CG  LEU A  24       3.944 -13.647  -1.091  1.00  0.00           C
ATOM    226  CD1 LEU A  24       3.155 -12.984  -2.212  1.00  0.00           C
ATOM    227  CD2 LEU A  24       3.016 -14.344  -0.107  1.00  0.00           C
ATOM    228  H   LEU A  24       6.869 -13.343  -0.735  1.00  0.00           H
ATOM    229  HA  LEU A  24       5.407 -15.607   0.184  1.00  0.00           H
ATOM    230 1HB  LEU A  24       5.462 -14.180  -2.493  1.00  0.00           H
ATOM    231 2HB  LEU A  24       4.330 -15.481  -2.114  1.00  0.00           H
ATOM    232  HG  LEU A  24       4.505 -12.869  -0.572  1.00  0.00           H
ATOM    233 1HD1 LEU A  24       2.462 -12.257  -1.789  1.00  0.00           H
ATOM    234 2HD1 LEU A  24       3.842 -12.478  -2.890  1.00  0.00           H
ATOM    235 3HD1 LEU A  24       2.596 -13.742  -2.760  1.00  0.00           H
ATOM    236 1HD2 LEU A  24       2.323 -13.616   0.317  1.00  0.00           H
ATOM    237 2HD2 LEU A  24       2.454 -15.121  -0.625  1.00  0.00           H
ATOM    238 3HD2 LEU A  24       3.604 -14.793   0.693  1.00  0.00           H
ATOM    239  N   LEU A  25       7.625 -16.205  -2.171  1.00  0.00           N
ATOM    240  CA  LEU A  25       8.379 -17.266  -2.828  1.00  0.00           C
ATOM    241  C   LEU A  25       9.201 -18.062  -1.823  1.00  0.00           C
ATOM    242  O   LEU A  25       9.408 -19.264  -1.989  1.00  0.00           O
ATOM    243  CB  LEU A  25       9.303 -16.674  -3.900  1.00  0.00           C
ATOM    244  CG  LEU A  25       8.601 -15.983  -5.076  1.00  0.00           C
ATOM    245  CD1 LEU A  25       9.645 -15.422  -6.032  1.00  0.00           C
ATOM    246  CD2 LEU A  25       7.693 -16.979  -5.781  1.00  0.00           C
ATOM    247  H   LEU A  25       7.875 -15.242  -2.347  1.00  0.00           H
ATOM    248  HA  LEU A  25       7.674 -17.943  -3.309  1.00  0.00           H
ATOM    249 1HB  LEU A  25       9.957 -15.942  -3.428  1.00  0.00           H
ATOM    250 2HB  LEU A  25       9.921 -17.474  -4.306  1.00  0.00           H
ATOM    251  HG  LEU A  25       8.005 -15.148  -4.705  1.00  0.00           H
ATOM    252 1HD1 LEU A  25       9.146 -14.931  -6.868  1.00  0.00           H
ATOM    253 2HD1 LEU A  25      10.268 -14.698  -5.507  1.00  0.00           H
ATOM    254 3HD1 LEU A  25      10.268 -16.233  -6.407  1.00  0.00           H
ATOM    255 1HD2 LEU A  25       7.193 -16.488  -6.617  1.00  0.00           H
ATOM    256 2HD2 LEU A  25       8.288 -17.814  -6.154  1.00  0.00           H
ATOM    257 3HD2 LEU A  25       6.946 -17.351  -5.079  1.00  0.00           H
ATOM    258  N   LYS A  26       9.668 -17.385  -0.780  1.00  0.00           N
ATOM    259  CA  LYS A  26      10.403 -18.042   0.294  1.00  0.00           C
ATOM    260  C   LYS A  26       9.533 -19.065   1.012  1.00  0.00           C
ATOM    261  O   LYS A  26       9.960 -20.192   1.263  1.00  0.00           O
ATOM    262  CB  LYS A  26      10.934 -17.010   1.290  1.00  0.00           C
ATOM    263  CG  LYS A  26      12.069 -16.146   0.757  1.00  0.00           C
ATOM    264  CD  LYS A  26      12.524 -15.130   1.794  1.00  0.00           C
ATOM    265  CE  LYS A  26      13.595 -14.207   1.232  1.00  0.00           C
ATOM    266  NZ  LYS A  26      14.025 -13.185   2.225  1.00  0.00           N
ATOM    267  H   LYS A  26       9.509 -16.389  -0.728  1.00  0.00           H
ATOM    268  HA  LYS A  26      11.251 -18.573  -0.142  1.00  0.00           H
ATOM    269 1HB  LYS A  26      10.123 -16.348   1.594  1.00  0.00           H
ATOM    270 2HB  LYS A  26      11.293 -17.520   2.185  1.00  0.00           H
ATOM    271 1HG  LYS A  26      12.913 -16.781   0.487  1.00  0.00           H
ATOM    272 2HG  LYS A  26      11.735 -15.617  -0.135  1.00  0.00           H
ATOM    273 1HD  LYS A  26      11.671 -14.531   2.116  1.00  0.00           H
ATOM    274 2HD  LYS A  26      12.927 -15.652   2.662  1.00  0.00           H
ATOM    275 1HE  LYS A  26      14.462 -14.794   0.935  1.00  0.00           H
ATOM    276 2HE  LYS A  26      13.209 -13.697   0.349  1.00  0.00           H
ATOM    277 1HZ  LYS A  26      14.734 -12.593   1.814  1.00  0.00           H
ATOM    278 2HZ  LYS A  26      13.231 -12.621   2.494  1.00  0.00           H
ATOM    279 3HZ  LYS A  26      14.402 -13.645   3.041  1.00  0.00           H
ATOM    280  N   GLU A  27       8.309 -18.665   1.342  1.00  0.00           N
ATOM    281  CA  GLU A  27       7.407 -19.514   2.111  1.00  0.00           C
ATOM    282  C   GLU A  27       7.020 -20.761   1.326  1.00  0.00           C
ATOM    283  O   GLU A  27       6.815 -21.830   1.901  1.00  0.00           O
ATOM    284  CB  GLU A  27       6.149 -18.737   2.505  1.00  0.00           C
ATOM    285  CG  GLU A  27       6.383 -17.646   3.541  1.00  0.00           C
ATOM    286  CD  GLU A  27       5.110 -16.987   3.994  1.00  0.00           C
ATOM    287  OE1 GLU A  27       4.059 -17.503   3.698  1.00  0.00           O
ATOM    288  OE2 GLU A  27       5.189 -15.967   4.637  1.00  0.00           O
ATOM    289  H   GLU A  27       7.996 -17.750   1.052  1.00  0.00           H
ATOM    290  HA  GLU A  27       7.921 -19.831   3.020  1.00  0.00           H
ATOM    291 1HB  GLU A  27       5.718 -18.270   1.620  1.00  0.00           H
ATOM    292 2HB  GLU A  27       5.407 -19.426   2.907  1.00  0.00           H
ATOM    293 1HG  GLU A  27       6.881 -18.082   4.407  1.00  0.00           H
ATOM    294 2HG  GLU A  27       7.046 -16.893   3.117  1.00  0.00           H
ATOM    295  N   LYS A  28       6.922 -20.617   0.009  1.00  0.00           N
ATOM    296  CA  LYS A  28       6.559 -21.732  -0.858  1.00  0.00           C
ATOM    297  C   LYS A  28       7.791 -22.517  -1.290  1.00  0.00           C
ATOM    298  O   LYS A  28       7.684 -23.522  -1.993  1.00  0.00           O
ATOM    299  CB  LYS A  28       5.799 -21.230  -2.086  1.00  0.00           C
ATOM    300  CG  LYS A  28       4.476 -20.545  -1.770  1.00  0.00           C
ATOM    301  CD  LYS A  28       3.512 -21.497  -1.078  1.00  0.00           C
ATOM    302  CE  LYS A  28       2.169 -20.832  -0.815  1.00  0.00           C
ATOM    303  NZ  LYS A  28       1.226 -21.741  -0.109  1.00  0.00           N
ATOM    304  H   LYS A  28       7.103 -19.713  -0.402  1.00  0.00           H
ATOM    305  HA  LYS A  28       5.912 -22.409  -0.300  1.00  0.00           H
ATOM    306 1HB  LYS A  28       6.420 -20.521  -2.635  1.00  0.00           H
ATOM    307 2HB  LYS A  28       5.591 -22.067  -2.753  1.00  0.00           H
ATOM    308 1HG  LYS A  28       4.656 -19.687  -1.121  1.00  0.00           H
ATOM    309 2HG  LYS A  28       4.021 -20.189  -2.694  1.00  0.00           H
ATOM    310 1HD  LYS A  28       3.356 -22.376  -1.704  1.00  0.00           H
ATOM    311 2HD  LYS A  28       3.938 -21.819  -0.128  1.00  0.00           H
ATOM    312 1HE  LYS A  28       2.317 -19.940  -0.208  1.00  0.00           H
ATOM    313 2HE  LYS A  28       1.721 -20.529  -1.762  1.00  0.00           H
ATOM    314 1HZ  LYS A  28       0.349 -21.264   0.046  1.00  0.00           H
ATOM    315 2HZ  LYS A  28       1.066 -22.564  -0.672  1.00  0.00           H
ATOM    316 3HZ  LYS A  28       1.622 -22.013   0.780  1.00  0.00           H
ATOM    317  N   ARG A  29       8.961 -22.053  -0.865  1.00  0.00           N
ATOM    318  CA  ARG A  29      10.214 -22.726  -1.185  1.00  0.00           C
ATOM    319  C   ARG A  29      10.383 -22.890  -2.690  1.00  0.00           C
ATOM    320  O   ARG A  29      10.702 -23.976  -3.175  1.00  0.00           O
ATOM    321  CB  ARG A  29      10.273 -24.093  -0.520  1.00  0.00           C
ATOM    322  CG  ARG A  29      10.208 -24.069   0.999  1.00  0.00           C
ATOM    323  CD  ARG A  29      10.345 -25.430   1.577  1.00  0.00           C
ATOM    324  NE  ARG A  29      10.280 -25.412   3.029  1.00  0.00           N
ATOM    325  CZ  ARG A  29      10.317 -26.509   3.810  1.00  0.00           C
ATOM    326  NH1 ARG A  29      10.419 -27.701   3.265  1.00  0.00           N
ATOM    327  NH2 ARG A  29      10.252 -26.387   5.125  1.00  0.00           N
ATOM    328  H   ARG A  29       8.984 -21.212  -0.307  1.00  0.00           H
ATOM    329  HA  ARG A  29      11.039 -22.121  -0.808  1.00  0.00           H
ATOM    330 1HB  ARG A  29       9.445 -24.706  -0.875  1.00  0.00           H
ATOM    331 2HB  ARG A  29      11.197 -24.596  -0.802  1.00  0.00           H
ATOM    332 1HG  ARG A  29      11.015 -23.448   1.388  1.00  0.00           H
ATOM    333 2HG  ARG A  29       9.249 -23.657   1.316  1.00  0.00           H
ATOM    334 1HD  ARG A  29       9.540 -26.065   1.207  1.00  0.00           H
ATOM    335 2HD  ARG A  29      11.305 -25.854   1.284  1.00  0.00           H
ATOM    336  HE  ARG A  29      10.202 -24.513   3.485  1.00  0.00           H
ATOM    337 1HH1 ARG A  29      10.469 -27.794   2.261  1.00  0.00           H
ATOM    338 2HH1 ARG A  29      10.447 -28.523   3.851  1.00  0.00           H
ATOM    339 1HH2 ARG A  29      10.174 -25.470   5.544  1.00  0.00           H
ATOM    340 2HH2 ARG A  29      10.280 -27.209   5.710  1.00  0.00           H
ATOM    341  N   VAL A  30      10.168 -21.804  -3.426  1.00  0.00           N
ATOM    342  CA  VAL A  30      10.261 -21.834  -4.881  1.00  0.00           C
ATOM    343  C   VAL A  30      11.713 -21.901  -5.339  1.00  0.00           C
ATOM    344  O   VAL A  30      12.533 -21.067  -4.956  1.00  0.00           O
ATOM    345  CB  VAL A  30       9.592 -20.586  -5.485  1.00  0.00           C
ATOM    346  CG1 VAL A  30       9.772 -20.563  -6.995  1.00  0.00           C
ATOM    347  CG2 VAL A  30       8.116 -20.560  -5.117  1.00  0.00           C
ATOM    348  H   VAL A  30       9.934 -20.936  -2.966  1.00  0.00           H
ATOM    349  HA  VAL A  30       9.739 -22.721  -5.243  1.00  0.00           H
ATOM    350  HB  VAL A  30      10.081 -19.695  -5.090  1.00  0.00           H
ATOM    351 1HG1 VAL A  30       9.293 -19.673  -7.406  1.00  0.00           H
ATOM    352 2HG1 VAL A  30      10.835 -20.545  -7.235  1.00  0.00           H
ATOM    353 3HG1 VAL A  30       9.316 -21.452  -7.429  1.00  0.00           H
ATOM    354 1HG2 VAL A  30       7.650 -19.674  -5.547  1.00  0.00           H
ATOM    355 2HG2 VAL A  30       7.628 -21.453  -5.507  1.00  0.00           H
ATOM    356 3HG2 VAL A  30       8.012 -20.534  -4.032  1.00  0.00           H
ATOM    357  N   PRO A  31      12.023 -22.897  -6.161  1.00  0.00           N
ATOM    358  CA  PRO A  31      13.382 -23.088  -6.654  1.00  0.00           C
ATOM    359  C   PRO A  31      13.718 -22.082  -7.746  1.00  0.00           C
ATOM    360  O   PRO A  31      12.831 -21.583  -8.439  1.00  0.00           O
ATOM    361  CB  PRO A  31      13.354 -24.521  -7.195  1.00  0.00           C
ATOM    362  CG  PRO A  31      11.945 -24.715  -7.643  1.00  0.00           C
ATOM    363  CD  PRO A  31      11.122 -23.986  -6.614  1.00  0.00           C
ATOM    364  HA  PRO A  31      14.087 -22.998  -5.815  1.00  0.00           H
ATOM    365 1HB  PRO A  31      14.080 -24.628  -8.015  1.00  0.00           H
ATOM    366 2HB  PRO A  31      13.652 -25.227  -6.407  1.00  0.00           H
ATOM    367 1HG  PRO A  31      11.810 -24.312  -8.657  1.00  0.00           H
ATOM    368 2HG  PRO A  31      11.707 -25.788  -7.693  1.00  0.00           H
ATOM    369 1HD  PRO A  31      10.214 -23.585  -7.088  1.00  0.00           H
ATOM    370 2HD  PRO A  31      10.861 -24.675  -5.797  1.00  0.00           H
ATOM    371  N   SER A  32      15.005 -21.786  -7.895  1.00  0.00           N
ATOM    372  CA  SER A  32      15.464 -20.862  -8.926  1.00  0.00           C
ATOM    373  C   SER A  32      15.304 -21.465 -10.316  1.00  0.00           C
ATOM    374  O   SER A  32      15.364 -20.756 -11.321  1.00  0.00           O
ATOM    375  CB  SER A  32      16.916 -20.495  -8.689  1.00  0.00           C
ATOM    376  OG  SER A  32      17.754 -21.597  -8.903  1.00  0.00           O
ATOM    377  H   SER A  32      15.682 -22.211  -7.279  1.00  0.00           H
ATOM    378  HA  SER A  32      14.859 -19.956  -8.874  1.00  0.00           H
ATOM    379 1HB  SER A  32      17.200 -19.683  -9.358  1.00  0.00           H
ATOM    380 2HB  SER A  32      17.038 -20.136  -7.668  1.00  0.00           H
ATOM    381  HG  SER A  32      18.379 -21.600  -8.174  1.00  0.00           H
ATOM    382  N   ASN A  33      15.100 -22.777 -10.367  1.00  0.00           N
ATOM    383  CA  ASN A  33      14.890 -23.471 -11.632  1.00  0.00           C
ATOM    384  C   ASN A  33      13.485 -23.229 -12.166  1.00  0.00           C
ATOM    385  O   ASN A  33      13.214 -23.443 -13.348  1.00  0.00           O
ATOM    386  CB  ASN A  33      15.153 -24.957 -11.475  1.00  0.00           C
ATOM    387  CG  ASN A  33      16.614 -25.271 -11.303  1.00  0.00           C
ATOM    388  OD1 ASN A  33      17.481 -24.507 -11.742  1.00  0.00           O
ATOM    389  ND2 ASN A  33      16.902 -26.381 -10.672  1.00  0.00           N
ATOM    390  H   ASN A  33      15.090 -23.307  -9.507  1.00  0.00           H
ATOM    391  HA  ASN A  33      15.589 -23.070 -12.367  1.00  0.00           H
ATOM    392 1HB  ASN A  33      14.608 -25.334 -10.609  1.00  0.00           H
ATOM    393 2HB  ASN A  33      14.781 -25.487 -12.352  1.00  0.00           H
ATOM    394 1HD2 ASN A  33      17.858 -26.640 -10.529  1.00  0.00           H
ATOM    395 2HD2 ASN A  33      16.168 -26.969 -10.334  1.00  0.00           H
ATOM    396  N   ALA A  34      12.592 -22.781 -11.289  1.00  0.00           N
ATOM    397  CA  ALA A  34      11.223 -22.469 -11.681  1.00  0.00           C
ATOM    398  C   ALA A  34      11.161 -21.176 -12.483  1.00  0.00           C
ATOM    399  O   ALA A  34      11.951 -20.258 -12.262  1.00  0.00           O
ATOM    400  CB  ALA A  34      10.330 -22.373 -10.453  1.00  0.00           C
ATOM    401  H   ALA A  34      12.870 -22.654 -10.327  1.00  0.00           H
ATOM    402  HA  ALA A  34      10.861 -23.275 -12.319  1.00  0.00           H
ATOM    403 1HB  ALA A  34       9.311 -22.139 -10.762  1.00  0.00           H
ATOM    404 2HB  ALA A  34      10.338 -23.324  -9.921  1.00  0.00           H
ATOM    405 3HB  ALA A  34      10.698 -21.587  -9.796  1.00  0.00           H
ATOM    406  N   SER A  35      10.218 -21.109 -13.417  1.00  0.00           N
ATOM    407  CA  SER A  35      10.031 -19.915 -14.233  1.00  0.00           C
ATOM    408  C   SER A  35       9.275 -18.837 -13.466  1.00  0.00           C
ATOM    409  O   SER A  35       8.733 -19.091 -12.391  1.00  0.00           O
ATOM    410  CB  SER A  35       9.280 -20.264 -15.504  1.00  0.00           C
ATOM    411  OG  SER A  35       7.941 -20.571 -15.228  1.00  0.00           O
ATOM    412  H   SER A  35       9.616 -21.906 -13.565  1.00  0.00           H
ATOM    413  HA  SER A  35      11.012 -19.521 -14.501  1.00  0.00           H
ATOM    414 1HB  SER A  35       9.329 -19.425 -16.197  1.00  0.00           H
ATOM    415 2HB  SER A  35       9.759 -21.115 -15.986  1.00  0.00           H
ATOM    416  HG  SER A  35       7.613 -21.039 -16.000  1.00  0.00           H
ATOM    417  N   TRP A  36       9.243 -17.633 -14.026  1.00  0.00           N
ATOM    418  CA  TRP A  36       8.518 -16.524 -13.418  1.00  0.00           C
ATOM    419  C   TRP A  36       7.037 -16.849 -13.272  1.00  0.00           C
ATOM    420  O   TRP A  36       6.431 -16.578 -12.236  1.00  0.00           O
ATOM    421  CB  TRP A  36       8.685 -15.254 -14.254  1.00  0.00           C
ATOM    422  CG  TRP A  36       7.877 -14.096 -13.753  1.00  0.00           C
ATOM    423  CD1 TRP A  36       7.994 -13.485 -12.541  1.00  0.00           C
ATOM    424  CD2 TRP A  36       6.817 -13.400 -14.452  1.00  0.00           C
ATOM    425  NE1 TRP A  36       7.084 -12.462 -12.437  1.00  0.00           N
ATOM    426  CE2 TRP A  36       6.356 -12.395 -13.598  1.00  0.00           C
ATOM    427  CE3 TRP A  36       6.232 -13.547 -15.716  1.00  0.00           C
ATOM    428  CZ2 TRP A  36       5.332 -11.535 -13.962  1.00  0.00           C
ATOM    429  CZ3 TRP A  36       5.206 -12.684 -16.082  1.00  0.00           C
ATOM    430  CH2 TRP A  36       4.769 -11.704 -15.227  1.00  0.00           C
ATOM    431  H   TRP A  36       9.734 -17.481 -14.896  1.00  0.00           H
ATOM    432  HA  TRP A  36       8.929 -16.345 -12.425  1.00  0.00           H
ATOM    433 1HB  TRP A  36       9.735 -14.961 -14.264  1.00  0.00           H
ATOM    434 2HB  TRP A  36       8.393 -15.456 -15.285  1.00  0.00           H
ATOM    435  HD1 TRP A  36       8.706 -13.767 -11.767  1.00  0.00           H
ATOM    436  HE1 TRP A  36       6.967 -11.857 -11.637  1.00  0.00           H
ATOM    437  HE3 TRP A  36       6.577 -14.322 -16.400  1.00  0.00           H
ATOM    438  HZ2 TRP A  36       4.970 -10.750 -13.298  1.00  0.00           H
ATOM    439  HZ3 TRP A  36       4.755 -12.806 -17.067  1.00  0.00           H
ATOM    440  HH2 TRP A  36       3.962 -11.044 -15.546  1.00  0.00           H
ATOM    441  N   GLU A  37       6.458 -17.431 -14.317  1.00  0.00           N
ATOM    442  CA  GLU A  37       5.052 -17.817 -14.298  1.00  0.00           C
ATOM    443  C   GLU A  37       4.787 -18.878 -13.238  1.00  0.00           C
ATOM    444  O   GLU A  37       3.797 -18.807 -12.510  1.00  0.00           O
ATOM    445  CB  GLU A  37       4.623 -18.337 -15.672  1.00  0.00           C
ATOM    446  CG  GLU A  37       4.554 -17.269 -16.755  1.00  0.00           C
ATOM    447  CD  GLU A  37       4.186 -17.826 -18.102  1.00  0.00           C
ATOM    448  OE1 GLU A  37       4.115 -19.024 -18.230  1.00  0.00           O
ATOM    449  OE2 GLU A  37       3.977 -17.051 -19.006  1.00  0.00           O
ATOM    450  H   GLU A  37       7.007 -17.611 -15.146  1.00  0.00           H
ATOM    451  HA  GLU A  37       4.455 -16.938 -14.056  1.00  0.00           H
ATOM    452 1HB  GLU A  37       5.321 -19.106 -16.005  1.00  0.00           H
ATOM    453 2HB  GLU A  37       3.639 -18.800 -15.595  1.00  0.00           H
ATOM    454 1HG  GLU A  37       3.813 -16.524 -16.468  1.00  0.00           H
ATOM    455 2HG  GLU A  37       5.521 -16.773 -16.823  1.00  0.00           H
ATOM    456  N   GLN A  38       5.677 -19.861 -13.156  1.00  0.00           N
ATOM    457  CA  GLN A  38       5.565 -20.914 -12.153  1.00  0.00           C
ATOM    458  C   GLN A  38       5.705 -20.351 -10.745  1.00  0.00           C
ATOM    459  O   GLN A  38       5.004 -20.772  -9.825  1.00  0.00           O
ATOM    460  CB  GLN A  38       6.622 -21.995 -12.392  1.00  0.00           C
ATOM    461  CG  GLN A  38       6.371 -22.851 -13.621  1.00  0.00           C
ATOM    462  CD  GLN A  38       7.495 -23.836 -13.881  1.00  0.00           C
ATOM    463  OE1 GLN A  38       8.675 -23.504 -13.736  1.00  0.00           O
ATOM    464  NE2 GLN A  38       7.136 -25.055 -14.267  1.00  0.00           N
ATOM    465  H   GLN A  38       6.451 -19.880 -13.805  1.00  0.00           H
ATOM    466  HA  GLN A  38       4.577 -21.368 -12.237  1.00  0.00           H
ATOM    467 1HB  GLN A  38       7.601 -21.529 -12.501  1.00  0.00           H
ATOM    468 2HB  GLN A  38       6.669 -22.656 -11.526  1.00  0.00           H
ATOM    469 1HG  GLN A  38       5.449 -23.415 -13.477  1.00  0.00           H
ATOM    470 2HG  GLN A  38       6.278 -22.201 -14.491  1.00  0.00           H
ATOM    471 1HE2 GLN A  38       7.835 -25.747 -14.453  1.00  0.00           H
ATOM    472 2HE2 GLN A  38       6.168 -25.282 -14.372  1.00  0.00           H
ATOM    473  N   ALA A  39       6.616 -19.397 -10.583  1.00  0.00           N
ATOM    474  CA  ALA A  39       6.815 -18.739  -9.297  1.00  0.00           C
ATOM    475  C   ALA A  39       5.536 -18.065  -8.818  1.00  0.00           C
ATOM    476  O   ALA A  39       5.204 -18.111  -7.634  1.00  0.00           O
ATOM    477  CB  ALA A  39       7.945 -17.724  -9.391  1.00  0.00           C
ATOM    478  H   ALA A  39       7.184 -19.120 -11.371  1.00  0.00           H
ATOM    479  HA  ALA A  39       7.085 -19.501  -8.565  1.00  0.00           H
ATOM    480 1HB  ALA A  39       8.082 -17.242  -8.423  1.00  0.00           H
ATOM    481 2HB  ALA A  39       8.867 -18.231  -9.677  1.00  0.00           H
ATOM    482 3HB  ALA A  39       7.697 -16.973 -10.139  1.00  0.00           H
ATOM    483  N   MET A  40       4.821 -17.438  -9.746  1.00  0.00           N
ATOM    484  CA  MET A  40       3.548 -16.801  -9.432  1.00  0.00           C
ATOM    485  C   MET A  40       2.482 -17.836  -9.097  1.00  0.00           C
ATOM    486  O   MET A  40       1.691 -17.651  -8.172  1.00  0.00           O
ATOM    487  CB  MET A  40       3.093 -15.926 -10.598  1.00  0.00           C
ATOM    488  CG  MET A  40       3.934 -14.675 -10.813  1.00  0.00           C
ATOM    489  SD  MET A  40       3.206 -13.545 -12.015  1.00  0.00           S
ATOM    490  CE  MET A  40       3.305 -14.529 -13.508  1.00  0.00           C
ATOM    491  H   MET A  40       5.169 -17.401 -10.694  1.00  0.00           H
ATOM    492  HA  MET A  40       3.684 -16.171  -8.553  1.00  0.00           H
ATOM    493 1HB  MET A  40       3.118 -16.507 -11.519  1.00  0.00           H
ATOM    494 2HB  MET A  40       2.061 -15.611 -10.437  1.00  0.00           H
ATOM    495 1HG  MET A  40       4.047 -14.147  -9.867  1.00  0.00           H
ATOM    496 2HG  MET A  40       4.926 -14.960 -11.165  1.00  0.00           H
ATOM    497 1HE  MET A  40       2.892 -13.964 -14.344  1.00  0.00           H
ATOM    498 2HE  MET A  40       4.348 -14.773 -13.714  1.00  0.00           H
ATOM    499 3HE  MET A  40       2.736 -15.450 -13.375  1.00  0.00           H
ATOM    500  N   LYS A  41       2.466 -18.928  -9.855  1.00  0.00           N
ATOM    501  CA  LYS A  41       1.489 -19.990  -9.648  1.00  0.00           C
ATOM    502  C   LYS A  41       1.591 -20.566  -8.241  1.00  0.00           C
ATOM    503  O   LYS A  41       0.581 -20.904  -7.624  1.00  0.00           O
ATOM    504  CB  LYS A  41       1.675 -21.099 -10.685  1.00  0.00           C
ATOM    505  CG  LYS A  41       1.220 -20.728 -12.090  1.00  0.00           C
ATOM    506  CD  LYS A  41       1.484 -21.859 -13.073  1.00  0.00           C
ATOM    507  CE  LYS A  41       1.035 -21.489 -14.478  1.00  0.00           C
ATOM    508  NZ  LYS A  41       1.293 -22.585 -15.452  1.00  0.00           N
ATOM    509  H   LYS A  41       3.148 -19.024 -10.593  1.00  0.00           H
ATOM    510  HA  LYS A  41       0.490 -19.568  -9.764  1.00  0.00           H
ATOM    511 1HB  LYS A  41       2.728 -21.376 -10.736  1.00  0.00           H
ATOM    512 2HB  LYS A  41       1.118 -21.983 -10.375  1.00  0.00           H
ATOM    513 1HG  LYS A  41       0.152 -20.508 -12.081  1.00  0.00           H
ATOM    514 2HG  LYS A  41       1.753 -19.838 -12.422  1.00  0.00           H
ATOM    515 1HD  LYS A  41       2.551 -22.086 -13.088  1.00  0.00           H
ATOM    516 2HD  LYS A  41       0.946 -22.752 -12.753  1.00  0.00           H
ATOM    517 1HE  LYS A  41      -0.031 -21.267 -14.473  1.00  0.00           H
ATOM    518 2HE  LYS A  41       1.568 -20.597 -14.807  1.00  0.00           H
ATOM    519 1HZ  LYS A  41       0.982 -22.300 -16.370  1.00  0.00           H
ATOM    520 2HZ  LYS A  41       2.283 -22.786 -15.479  1.00  0.00           H
ATOM    521 3HZ  LYS A  41       0.789 -23.413 -15.168  1.00  0.00           H
ATOM    522  N   MET A  42       2.816 -20.674  -7.739  1.00  0.00           N
ATOM    523  CA  MET A  42       3.053 -21.216  -6.407  1.00  0.00           C
ATOM    524  C   MET A  42       2.400 -20.351  -5.336  1.00  0.00           C
ATOM    525  O   MET A  42       2.047 -20.838  -4.262  1.00  0.00           O
ATOM    526  CB  MET A  42       4.553 -21.343  -6.148  1.00  0.00           C
ATOM    527  CG  MET A  42       5.234 -22.461  -6.925  1.00  0.00           C
ATOM    528  SD  MET A  42       4.567 -24.089  -6.529  1.00  0.00           S
ATOM    529  CE  MET A  42       5.067 -24.253  -4.818  1.00  0.00           C
ATOM    530  H   MET A  42       3.604 -20.373  -8.295  1.00  0.00           H
ATOM    531  HA  MET A  42       2.603 -22.207  -6.351  1.00  0.00           H
ATOM    532 1HB  MET A  42       5.047 -20.408  -6.406  1.00  0.00           H
ATOM    533 2HB  MET A  42       4.725 -21.522  -5.086  1.00  0.00           H
ATOM    534 1HG  MET A  42       5.111 -22.288  -7.994  1.00  0.00           H
ATOM    535 2HG  MET A  42       6.301 -22.462  -6.701  1.00  0.00           H
ATOM    536 1HE  MET A  42       4.726 -25.213  -4.430  1.00  0.00           H
ATOM    537 2HE  MET A  42       6.154 -24.198  -4.749  1.00  0.00           H
ATOM    538 3HE  MET A  42       4.625 -23.447  -4.231  1.00  0.00           H
ATOM    539  N   ILE A  43       2.243 -19.067  -5.635  1.00  0.00           N
ATOM    540  CA  ILE A  43       1.739 -18.108  -4.658  1.00  0.00           C
ATOM    541  C   ILE A  43       0.437 -17.474  -5.130  1.00  0.00           C
ATOM    542  O   ILE A  43      -0.032 -16.493  -4.551  1.00  0.00           O
ATOM    543  CB  ILE A  43       2.779 -17.006  -4.384  1.00  0.00           C
ATOM    544  CG1 ILE A  43       3.080 -16.225  -5.666  1.00  0.00           C
ATOM    545  CG2 ILE A  43       4.053 -17.608  -3.811  1.00  0.00           C
ATOM    546  CD1 ILE A  43       3.958 -15.014  -5.450  1.00  0.00           C
ATOM    547  H   ILE A  43       2.478 -18.745  -6.564  1.00  0.00           H
ATOM    548  HA  ILE A  43       1.542 -18.637  -3.726  1.00  0.00           H
ATOM    549  HB  ILE A  43       2.372 -16.293  -3.668  1.00  0.00           H
ATOM    550 1HG1 ILE A  43       3.572 -16.881  -6.383  1.00  0.00           H
ATOM    551 2HG1 ILE A  43       2.145 -15.892  -6.117  1.00  0.00           H
ATOM    552 1HG2 ILE A  43       4.777 -16.815  -3.624  1.00  0.00           H
ATOM    553 2HG2 ILE A  43       3.825 -18.120  -2.877  1.00  0.00           H
ATOM    554 3HG2 ILE A  43       4.471 -18.320  -4.523  1.00  0.00           H
ATOM    555 1HD1 ILE A  43       4.126 -14.512  -6.404  1.00  0.00           H
ATOM    556 2HD1 ILE A  43       3.467 -14.326  -4.761  1.00  0.00           H
ATOM    557 3HD1 ILE A  43       4.913 -15.327  -5.032  1.00  0.00           H
ATOM    558  N   ILE A  44      -0.143 -18.038  -6.183  1.00  0.00           N
ATOM    559  CA  ILE A  44      -1.264 -17.408  -6.870  1.00  0.00           C
ATOM    560  C   ILE A  44      -2.521 -17.432  -6.009  1.00  0.00           C
ATOM    561  O   ILE A  44      -3.418 -16.607  -6.180  1.00  0.00           O
ATOM    562  CB  ILE A  44      -1.548 -18.105  -8.213  1.00  0.00           C
ATOM    563  CG1 ILE A  44      -2.360 -17.187  -9.130  1.00  0.00           C
ATOM    564  CG2 ILE A  44      -2.280 -19.419  -7.986  1.00  0.00           C
ATOM    565  CD1 ILE A  44      -2.422 -17.657 -10.565  1.00  0.00           C
ATOM    566  H   ILE A  44       0.202 -18.927  -6.517  1.00  0.00           H
ATOM    567  HA  ILE A  44      -1.008 -16.368  -7.068  1.00  0.00           H
ATOM    568  HB  ILE A  44      -0.607 -18.308  -8.723  1.00  0.00           H
ATOM    569 1HG1 ILE A  44      -3.379 -17.105  -8.753  1.00  0.00           H
ATOM    570 2HG1 ILE A  44      -1.927 -16.186  -9.118  1.00  0.00           H
ATOM    571 1HG2 ILE A  44      -2.474 -19.898  -8.946  1.00  0.00           H
ATOM    572 2HG2 ILE A  44      -1.667 -20.075  -7.370  1.00  0.00           H
ATOM    573 3HG2 ILE A  44      -3.227 -19.225  -7.480  1.00  0.00           H
ATOM    574 1HD1 ILE A  44      -3.014 -16.955 -11.153  1.00  0.00           H
ATOM    575 2HD1 ILE A  44      -1.413 -17.712 -10.974  1.00  0.00           H
ATOM    576 3HD1 ILE A  44      -2.884 -18.642 -10.605  1.00  0.00           H
ATOM    577  N   ASN A  45      -2.580 -18.384  -5.083  1.00  0.00           N
ATOM    578  CA  ASN A  45      -3.758 -18.564  -4.243  1.00  0.00           C
ATOM    579  C   ASN A  45      -3.589 -17.866  -2.900  1.00  0.00           C
ATOM    580  O   ASN A  45      -4.434 -17.991  -2.014  1.00  0.00           O
ATOM    581  CB  ASN A  45      -4.052 -20.039  -4.046  1.00  0.00           C
ATOM    582  CG  ASN A  45      -4.536 -20.706  -5.304  1.00  0.00           C
ATOM    583  OD1 ASN A  45      -5.307 -20.121  -6.074  1.00  0.00           O
ATOM    584  ND2 ASN A  45      -4.099 -21.919  -5.527  1.00  0.00           N
ATOM    585  H   ASN A  45      -1.788 -18.998  -4.958  1.00  0.00           H
ATOM    586  HA  ASN A  45      -4.612 -18.103  -4.742  1.00  0.00           H
ATOM    587 1HB  ASN A  45      -3.150 -20.548  -3.703  1.00  0.00           H
ATOM    588 2HB  ASN A  45      -4.809 -20.159  -3.271  1.00  0.00           H
ATOM    589 1HD2 ASN A  45      -4.388 -22.411  -6.349  1.00  0.00           H
ATOM    590 2HD2 ASN A  45      -3.476 -22.353  -4.877  1.00  0.00           H
ATOM    591  N   ASP A  46      -2.491 -17.132  -2.754  1.00  0.00           N
ATOM    592  CA  ASP A  46      -2.206 -16.418  -1.516  1.00  0.00           C
ATOM    593  C   ASP A  46      -2.797 -15.014  -1.541  1.00  0.00           C
ATOM    594  O   ASP A  46      -2.521 -14.230  -2.449  1.00  0.00           O
ATOM    595  CB  ASP A  46      -0.696 -16.338  -1.278  1.00  0.00           C
ATOM    596  CG  ASP A  46      -0.341 -15.906   0.139  1.00  0.00           C
ATOM    597  OD1 ASP A  46      -0.901 -14.941   0.603  1.00  0.00           O
ATOM    598  OD2 ASP A  46       0.487 -16.545   0.743  1.00  0.00           O
ATOM    599  H   ASP A  46      -1.837 -17.067  -3.521  1.00  0.00           H
ATOM    600  HA  ASP A  46      -2.660 -16.964  -0.689  1.00  0.00           H
ATOM    601 1HB  ASP A  46      -0.245 -17.312  -1.468  1.00  0.00           H
ATOM    602 2HB  ASP A  46      -0.254 -15.630  -1.979  1.00  0.00           H
ATOM    603  N   PRO A  47      -3.611 -14.702  -0.538  1.00  0.00           N
ATOM    604  CA  PRO A  47      -4.253 -13.396  -0.451  1.00  0.00           C
ATOM    605  C   PRO A  47      -3.232 -12.272  -0.564  1.00  0.00           C
ATOM    606  O   PRO A  47      -3.521 -11.212  -1.121  1.00  0.00           O
ATOM    607  CB  PRO A  47      -4.909 -13.427   0.934  1.00  0.00           C
ATOM    608  CG  PRO A  47      -5.227 -14.866   1.156  1.00  0.00           C
ATOM    609  CD  PRO A  47      -4.057 -15.604   0.563  1.00  0.00           C
ATOM    610  HA  PRO A  47      -5.011 -13.312  -1.243  1.00  0.00           H
ATOM    611 1HB  PRO A  47      -4.217 -13.022   1.687  1.00  0.00           H
ATOM    612 2HB  PRO A  47      -5.803 -12.786   0.941  1.00  0.00           H
ATOM    613 1HG  PRO A  47      -5.354 -15.066   2.230  1.00  0.00           H
ATOM    614 2HG  PRO A  47      -6.180 -15.124   0.671  1.00  0.00           H
ATOM    615 1HD  PRO A  47      -3.275 -15.727   1.327  1.00  0.00           H
ATOM    616 2HD  PRO A  47      -4.391 -16.584   0.190  1.00  0.00           H
ATOM    617  N   ARG A  48      -2.038 -12.508  -0.032  1.00  0.00           N
ATOM    618  CA  ARG A  48      -0.997 -11.487  -0.002  1.00  0.00           C
ATOM    619  C   ARG A  48      -0.407 -11.261  -1.389  1.00  0.00           C
ATOM    620  O   ARG A  48       0.186 -10.217  -1.659  1.00  0.00           O
ATOM    621  CB  ARG A  48       0.113 -11.883   0.960  1.00  0.00           C
ATOM    622  CG  ARG A  48      -0.288 -11.903   2.426  1.00  0.00           C
ATOM    623  CD  ARG A  48       0.738 -12.570   3.267  1.00  0.00           C
ATOM    624  NE  ARG A  48       0.875 -13.980   2.940  1.00  0.00           N
ATOM    625  CZ  ARG A  48       1.831 -14.791   3.432  1.00  0.00           C
ATOM    626  NH1 ARG A  48       2.726 -14.318   4.272  1.00  0.00           N
ATOM    627  NH2 ARG A  48       1.871 -16.062   3.072  1.00  0.00           N
ATOM    628  H   ARG A  48      -1.846 -13.418   0.362  1.00  0.00           H
ATOM    629  HA  ARG A  48      -1.439 -10.552   0.343  1.00  0.00           H
ATOM    630 1HB  ARG A  48       0.479 -12.876   0.704  1.00  0.00           H
ATOM    631 2HB  ARG A  48       0.948 -11.190   0.856  1.00  0.00           H
ATOM    632 1HG  ARG A  48      -0.413 -10.881   2.784  1.00  0.00           H
ATOM    633 2HG  ARG A  48      -1.229 -12.444   2.539  1.00  0.00           H
ATOM    634 1HD  ARG A  48       1.704 -12.089   3.113  1.00  0.00           H
ATOM    635 2HD  ARG A  48       0.457 -12.490   4.317  1.00  0.00           H
ATOM    636  HE  ARG A  48       0.205 -14.381   2.296  1.00  0.00           H
ATOM    637 1HH1 ARG A  48       2.696 -13.346   4.547  1.00  0.00           H
ATOM    638 2HH1 ARG A  48       3.442 -14.926   4.641  1.00  0.00           H
ATOM    639 1HH2 ARG A  48       1.183 -16.426   2.426  1.00  0.00           H
ATOM    640 2HH2 ARG A  48       2.587 -16.669   3.441  1.00  0.00           H
ATOM    641  N   TYR A  49      -0.574 -12.246  -2.265  1.00  0.00           N
ATOM    642  CA  TYR A  49      -0.211 -12.093  -3.668  1.00  0.00           C
ATOM    643  C   TYR A  49      -1.189 -11.178  -4.393  1.00  0.00           C
ATOM    644  O   TYR A  49      -0.787 -10.333  -5.194  1.00  0.00           O
ATOM    645  CB  TYR A  49      -0.150 -13.457  -4.358  1.00  0.00           C
ATOM    646  CG  TYR A  49       0.119 -13.379  -5.844  1.00  0.00           C
ATOM    647  CD1 TYR A  49       1.350 -12.936  -6.304  1.00  0.00           C
ATOM    648  CD2 TYR A  49      -0.866 -13.749  -6.748  1.00  0.00           C
ATOM    649  CE1 TYR A  49       1.596 -12.865  -7.662  1.00  0.00           C
ATOM    650  CE2 TYR A  49      -0.621 -13.677  -8.105  1.00  0.00           C
ATOM    651  CZ  TYR A  49       0.604 -13.237  -8.562  1.00  0.00           C
ATOM    652  OH  TYR A  49       0.849 -13.166  -9.915  1.00  0.00           O
ATOM    653  H   TYR A  49      -0.962 -13.124  -1.950  1.00  0.00           H
ATOM    654  HA  TYR A  49       0.776 -11.631  -3.722  1.00  0.00           H
ATOM    655 1HB  TYR A  49       0.635 -14.062  -3.901  1.00  0.00           H
ATOM    656 2HB  TYR A  49      -1.094 -13.982  -4.210  1.00  0.00           H
ATOM    657  HD1 TYR A  49       2.125 -12.645  -5.594  1.00  0.00           H
ATOM    658  HD2 TYR A  49      -1.835 -14.096  -6.386  1.00  0.00           H
ATOM    659  HE1 TYR A  49       2.563 -12.517  -8.023  1.00  0.00           H
ATOM    660  HE2 TYR A  49      -1.396 -13.968  -8.815  1.00  0.00           H
ATOM    661  HH  TYR A  49       0.114 -13.557 -10.393  1.00  0.00           H
ATOM    662  N   SER A  50      -2.475 -11.351  -4.109  1.00  0.00           N
ATOM    663  CA  SER A  50      -3.510 -10.507  -4.695  1.00  0.00           C
ATOM    664  C   SER A  50      -3.348  -9.055  -4.262  1.00  0.00           C
ATOM    665  O   SER A  50      -3.780  -8.138  -4.959  1.00  0.00           O
ATOM    666  CB  SER A  50      -4.883 -11.012  -4.297  1.00  0.00           C
ATOM    667  OG  SER A  50      -5.128 -10.782  -2.936  1.00  0.00           O
ATOM    668  H   SER A  50      -2.743 -12.085  -3.470  1.00  0.00           H
ATOM    669  HA  SER A  50      -3.420 -10.552  -5.781  1.00  0.00           H
ATOM    670 1HB  SER A  50      -5.643 -10.511  -4.896  1.00  0.00           H
ATOM    671 2HB  SER A  50      -4.953 -12.079  -4.506  1.00  0.00           H
ATOM    672  HG  SER A  50      -4.268 -10.783  -2.509  1.00  0.00           H
ATOM    673  N   ALA A  51      -2.722  -8.854  -3.107  1.00  0.00           N
ATOM    674  CA  ALA A  51      -2.377  -7.515  -2.646  1.00  0.00           C
ATOM    675  C   ALA A  51      -1.277  -6.903  -3.505  1.00  0.00           C
ATOM    676  O   ALA A  51      -1.034  -5.698  -3.453  1.00  0.00           O
ATOM    677  CB  ALA A  51      -1.950  -7.550  -1.186  1.00  0.00           C
ATOM    678  H   ALA A  51      -2.480  -9.649  -2.534  1.00  0.00           H
ATOM    679  HA  ALA A  51      -3.262  -6.885  -2.740  1.00  0.00           H
ATOM    680 1HB  ALA A  51      -1.695  -6.543  -0.857  1.00  0.00           H
ATOM    681 2HB  ALA A  51      -2.768  -7.935  -0.577  1.00  0.00           H
ATOM    682 3HB  ALA A  51      -1.081  -8.198  -1.077  1.00  0.00           H
ATOM    683  N   LEU A  52      -0.615  -7.742  -4.294  1.00  0.00           N
ATOM    684  CA  LEU A  52       0.445  -7.282  -5.184  1.00  0.00           C
ATOM    685  C   LEU A  52      -0.064  -7.122  -6.611  1.00  0.00           C
ATOM    686  O   LEU A  52       0.717  -7.119  -7.562  1.00  0.00           O
ATOM    687  CB  LEU A  52       1.621  -8.266  -5.161  1.00  0.00           C
ATOM    688  CG  LEU A  52       2.286  -8.476  -3.795  1.00  0.00           C
ATOM    689  CD1 LEU A  52       3.375  -9.534  -3.917  1.00  0.00           C
ATOM    690  CD2 LEU A  52       2.859  -7.156  -3.301  1.00  0.00           C
ATOM    691  H   LEU A  52      -0.851  -8.724  -4.278  1.00  0.00           H
ATOM    692  HA  LEU A  52       0.794  -6.311  -4.833  1.00  0.00           H
ATOM    693 1HB  LEU A  52       1.269  -9.236  -5.511  1.00  0.00           H
ATOM    694 2HB  LEU A  52       2.386  -7.910  -5.851  1.00  0.00           H
ATOM    695  HG  LEU A  52       1.547  -8.841  -3.082  1.00  0.00           H
ATOM    696 1HD1 LEU A  52       3.848  -9.683  -2.947  1.00  0.00           H
ATOM    697 2HD1 LEU A  52       2.935 -10.472  -4.254  1.00  0.00           H
ATOM    698 3HD1 LEU A  52       4.123  -9.204  -4.638  1.00  0.00           H
ATOM    699 1HD2 LEU A  52       3.331  -7.306  -2.329  1.00  0.00           H
ATOM    700 2HD2 LEU A  52       3.600  -6.792  -4.012  1.00  0.00           H
ATOM    701 3HD2 LEU A  52       2.057  -6.425  -3.205  1.00  0.00           H
ATOM    702  N   ALA A  53      -1.379  -6.990  -6.753  1.00  0.00           N
ATOM    703  CA  ALA A  53      -1.991  -6.784  -8.060  1.00  0.00           C
ATOM    704  C   ALA A  53      -1.484  -5.502  -8.709  1.00  0.00           C
ATOM    705  O   ALA A  53      -1.480  -5.375  -9.934  1.00  0.00           O
ATOM    706  CB  ALA A  53      -3.507  -6.749  -7.936  1.00  0.00           C
ATOM    707  H   ALA A  53      -1.969  -7.034  -5.935  1.00  0.00           H
ATOM    708  HA  ALA A  53      -1.708  -7.618  -8.702  1.00  0.00           H
ATOM    709 1HB  ALA A  53      -3.949  -6.594  -8.920  1.00  0.00           H
ATOM    710 2HB  ALA A  53      -3.860  -7.695  -7.524  1.00  0.00           H
ATOM    711 3HB  ALA A  53      -3.799  -5.935  -7.275  1.00  0.00           H
ATOM    712  N   LYS A  54      -1.056  -4.555  -7.882  1.00  0.00           N
ATOM    713  CA  LYS A  54      -0.587  -3.264  -8.372  1.00  0.00           C
ATOM    714  C   LYS A  54       0.928  -3.254  -8.534  1.00  0.00           C
ATOM    715  O   LYS A  54       1.520  -2.225  -8.859  1.00  0.00           O
ATOM    716  CB  LYS A  54      -1.022  -2.142  -7.427  1.00  0.00           C
ATOM    717  CG  LYS A  54      -2.529  -1.936  -7.348  1.00  0.00           C
ATOM    718  CD  LYS A  54      -2.882  -0.790  -6.412  1.00  0.00           C
ATOM    719  CE  LYS A  54      -4.387  -0.577  -6.339  1.00  0.00           C
ATOM    720  NZ  LYS A  54      -4.748   0.522  -5.403  1.00  0.00           N
ATOM    721  H   LYS A  54      -1.056  -4.733  -6.888  1.00  0.00           H
ATOM    722  HA  LYS A  54      -1.028  -3.085  -9.352  1.00  0.00           H
ATOM    723 1HB  LYS A  54      -0.660  -2.353  -6.421  1.00  0.00           H
ATOM    724 2HB  LYS A  54      -0.573  -1.202  -7.747  1.00  0.00           H
ATOM    725 1HG  LYS A  54      -2.919  -1.716  -8.342  1.00  0.00           H
ATOM    726 2HG  LYS A  54      -3.002  -2.849  -6.986  1.00  0.00           H
ATOM    727 1HD  LYS A  54      -2.505  -1.008  -5.412  1.00  0.00           H
ATOM    728 2HD  LYS A  54      -2.411   0.127  -6.767  1.00  0.00           H
ATOM    729 1HE  LYS A  54      -4.768  -0.333  -7.330  1.00  0.00           H
ATOM    730 2HE  LYS A  54      -4.869  -1.495  -6.005  1.00  0.00           H
ATOM    731 1HZ  LYS A  54      -5.752   0.631  -5.383  1.00  0.00           H
ATOM    732 2HZ  LYS A  54      -4.416   0.298  -4.476  1.00  0.00           H
ATOM    733 3HZ  LYS A  54      -4.323   1.384  -5.714  1.00  0.00           H
ATOM    734  N   LEU A  55       1.550  -4.405  -8.305  1.00  0.00           N
ATOM    735  CA  LEU A  55       2.994  -4.539  -8.459  1.00  0.00           C
ATOM    736  C   LEU A  55       3.372  -4.790  -9.913  1.00  0.00           C
ATOM    737  O   LEU A  55       3.077  -5.849 -10.467  1.00  0.00           O
ATOM    738  CB  LEU A  55       3.516  -5.686  -7.584  1.00  0.00           C
ATOM    739  CG  LEU A  55       5.027  -5.941  -7.653  1.00  0.00           C
ATOM    740  CD1 LEU A  55       5.774  -4.705  -7.170  1.00  0.00           C
ATOM    741  CD2 LEU A  55       5.376  -7.156  -6.807  1.00  0.00           C
ATOM    742  H   LEU A  55       1.009  -5.208  -8.017  1.00  0.00           H
ATOM    743  HA  LEU A  55       3.464  -3.611  -8.137  1.00  0.00           H
ATOM    744 1HB  LEU A  55       3.263  -5.473  -6.546  1.00  0.00           H
ATOM    745 2HB  LEU A  55       3.010  -6.606  -7.878  1.00  0.00           H
ATOM    746  HG  LEU A  55       5.318  -6.123  -8.688  1.00  0.00           H
ATOM    747 1HD1 LEU A  55       6.847  -4.886  -7.220  1.00  0.00           H
ATOM    748 2HD1 LEU A  55       5.520  -3.856  -7.805  1.00  0.00           H
ATOM    749 3HD1 LEU A  55       5.490  -4.487  -6.141  1.00  0.00           H
ATOM    750 1HD2 LEU A  55       6.450  -7.338  -6.857  1.00  0.00           H
ATOM    751 2HD2 LEU A  55       5.087  -6.974  -5.772  1.00  0.00           H
ATOM    752 3HD2 LEU A  55       4.842  -8.028  -7.185  1.00  0.00           H
ATOM    753  N   SER A  56       4.026  -3.810 -10.526  1.00  0.00           N
ATOM    754  CA  SER A  56       4.409  -3.905 -11.930  1.00  0.00           C
ATOM    755  C   SER A  56       5.766  -4.577 -12.086  1.00  0.00           C
ATOM    756  O   SER A  56       6.128  -5.022 -13.176  1.00  0.00           O
ATOM    757  CB  SER A  56       4.443  -2.525 -12.557  1.00  0.00           C
ATOM    758  OG  SER A  56       5.476  -1.751 -12.012  1.00  0.00           O
ATOM    759  H   SER A  56       4.264  -2.977 -10.007  1.00  0.00           H
ATOM    760  HA  SER A  56       3.665  -4.510 -12.451  1.00  0.00           H
ATOM    761 1HB  SER A  56       4.583  -2.617 -13.633  1.00  0.00           H
ATOM    762 2HB  SER A  56       3.488  -2.027 -12.393  1.00  0.00           H
ATOM    763  HG  SER A  56       6.291  -2.213 -12.222  1.00  0.00           H
ATOM    764  N   GLU A  57       6.515  -4.649 -10.991  1.00  0.00           N
ATOM    765  CA  GLU A  57       7.880  -5.160 -11.028  1.00  0.00           C
ATOM    766  C   GLU A  57       7.974  -6.531 -10.372  1.00  0.00           C
ATOM    767  O   GLU A  57       8.859  -6.779  -9.554  1.00  0.00           O
ATOM    768  CB  GLU A  57       8.833  -4.185 -10.333  1.00  0.00           C
ATOM    769  CG  GLU A  57       8.933  -2.820 -11.000  1.00  0.00           C
ATOM    770  CD  GLU A  57      10.011  -1.956 -10.407  1.00  0.00           C
ATOM    771  OE1 GLU A  57      10.825  -2.471  -9.678  1.00  0.00           O
ATOM    772  OE2 GLU A  57      10.020  -0.780 -10.682  1.00  0.00           O
ATOM    773  H   GLU A  57       6.128  -4.342 -10.110  1.00  0.00           H
ATOM    774  HA  GLU A  57       8.183  -5.261 -12.071  1.00  0.00           H
ATOM    775 1HB  GLU A  57       8.510  -4.031  -9.304  1.00  0.00           H
ATOM    776 2HB  GLU A  57       9.834  -4.615 -10.301  1.00  0.00           H
ATOM    777 1HG  GLU A  57       9.139  -2.960 -12.061  1.00  0.00           H
ATOM    778 2HG  GLU A  57       7.975  -2.312 -10.908  1.00  0.00           H
ATOM    779  N   LYS A  58       7.054  -7.419 -10.735  1.00  0.00           N
ATOM    780  CA  LYS A  58       7.089  -8.796 -10.258  1.00  0.00           C
ATOM    781  C   LYS A  58       8.322  -9.527 -10.774  1.00  0.00           C
ATOM    782  O   LYS A  58       8.931 -10.321 -10.057  1.00  0.00           O
ATOM    783  CB  LYS A  58       5.822  -9.541 -10.679  1.00  0.00           C
ATOM    784  CG  LYS A  58       4.562  -9.106  -9.942  1.00  0.00           C
ATOM    785  CD  LYS A  58       3.339  -9.858 -10.445  1.00  0.00           C
ATOM    786  CE  LYS A  58       2.082  -9.434  -9.701  1.00  0.00           C
ATOM    787  NZ  LYS A  58       0.863 -10.086 -10.251  1.00  0.00           N
ATOM    788  H   LYS A  58       6.312  -7.133 -11.357  1.00  0.00           H
ATOM    789  HA  LYS A  58       7.141  -8.784  -9.169  1.00  0.00           H
ATOM    790 1HB  LYS A  58       5.652  -9.396 -11.746  1.00  0.00           H
ATOM    791 2HB  LYS A  58       5.955 -10.610 -10.511  1.00  0.00           H
ATOM    792 1HG  LYS A  58       4.681  -9.295  -8.875  1.00  0.00           H
ATOM    793 2HG  LYS A  58       4.406  -8.037 -10.088  1.00  0.00           H
ATOM    794 1HD  LYS A  58       3.204  -9.663 -11.510  1.00  0.00           H
ATOM    795 2HD  LYS A  58       3.488 -10.929 -10.306  1.00  0.00           H
ATOM    796 1HE  LYS A  58       2.176  -9.698  -8.648  1.00  0.00           H
ATOM    797 2HE  LYS A  58       1.964  -8.353  -9.773  1.00  0.00           H
ATOM    798 1HZ  LYS A  58       0.052  -9.779  -9.732  1.00  0.00           H
ATOM    799 2HZ  LYS A  58       0.755  -9.833 -11.224  1.00  0.00           H
ATOM    800 3HZ  LYS A  58       0.952 -11.089 -10.173  1.00  0.00           H
ATOM    801  N   LYS A  59       8.686  -9.254 -12.022  1.00  0.00           N
ATOM    802  CA  LYS A  59       9.847  -9.885 -12.637  1.00  0.00           C
ATOM    803  C   LYS A  59      11.137  -9.451 -11.953  1.00  0.00           C
ATOM    804  O   LYS A  59      12.069 -10.241 -11.806  1.00  0.00           O
ATOM    805  CB  LYS A  59       9.908  -9.557 -14.130  1.00  0.00           C
ATOM    806  CG  LYS A  59       8.828 -10.231 -14.966  1.00  0.00           C
ATOM    807  CD  LYS A  59       8.947  -9.849 -16.434  1.00  0.00           C
ATOM    808  CE  LYS A  59       7.869 -10.521 -17.271  1.00  0.00           C
ATOM    809  NZ  LYS A  59       7.950 -10.127 -18.704  1.00  0.00           N
ATOM    810  H   LYS A  59       8.144  -8.592 -12.559  1.00  0.00           H
ATOM    811  HA  LYS A  59       9.756 -10.966 -12.522  1.00  0.00           H
ATOM    812 1HB  LYS A  59       9.816  -8.480 -14.270  1.00  0.00           H
ATOM    813 2HB  LYS A  59      10.877  -9.858 -14.530  1.00  0.00           H
ATOM    814 1HG  LYS A  59       8.917 -11.314 -14.873  1.00  0.00           H
ATOM    815 2HG  LYS A  59       7.846  -9.932 -14.601  1.00  0.00           H
ATOM    816 1HD  LYS A  59       8.855  -8.767 -16.538  1.00  0.00           H
ATOM    817 2HD  LYS A  59       9.925 -10.151 -16.810  1.00  0.00           H
ATOM    818 1HE  LYS A  59       7.972 -11.602 -17.198  1.00  0.00           H
ATOM    819 2HE  LYS A  59       6.886 -10.245 -16.888  1.00  0.00           H
ATOM    820 1HZ  LYS A  59       7.220 -10.593 -19.224  1.00  0.00           H
ATOM    821 2HZ  LYS A  59       7.837  -9.127 -18.786  1.00  0.00           H
ATOM    822 3HZ  LYS A  59       8.850 -10.395 -19.076  1.00  0.00           H
ATOM    823  N   GLN A  60      11.185  -8.190 -11.537  1.00  0.00           N
ATOM    824  CA  GLN A  60      12.352  -7.655 -10.845  1.00  0.00           C
ATOM    825  C   GLN A  60      12.520  -8.295  -9.473  1.00  0.00           C
ATOM    826  O   GLN A  60      13.631  -8.641  -9.072  1.00  0.00           O
ATOM    827  CB  GLN A  60      12.240  -6.135 -10.703  1.00  0.00           C
ATOM    828  CG  GLN A  60      13.474  -5.472 -10.114  1.00  0.00           C
ATOM    829  CD  GLN A  60      14.693  -5.628 -11.002  1.00  0.00           C
ATOM    830  OE1 GLN A  60      14.647  -5.339 -12.201  1.00  0.00           O
ATOM    831  NE2 GLN A  60      15.795  -6.087 -10.418  1.00  0.00           N
ATOM    832  H   GLN A  60      10.392  -7.587 -11.703  1.00  0.00           H
ATOM    833  HA  GLN A  60      13.239  -7.885 -11.435  1.00  0.00           H
ATOM    834 1HB  GLN A  60      12.053  -5.691 -11.681  1.00  0.00           H
ATOM    835 2HB  GLN A  60      11.390  -5.891 -10.065  1.00  0.00           H
ATOM    836 1HG  GLN A  60      13.276  -4.408  -9.988  1.00  0.00           H
ATOM    837 2HG  GLN A  60      13.693  -5.929  -9.149  1.00  0.00           H
ATOM    838 1HE2 GLN A  60      16.631  -6.210 -10.954  1.00  0.00           H
ATOM    839 2HE2 GLN A  60      15.789  -6.308  -9.443  1.00  0.00           H
ATOM    840  N   ALA A  61      11.412  -8.449  -8.757  1.00  0.00           N
ATOM    841  CA  ALA A  61      11.417  -9.146  -7.477  1.00  0.00           C
ATOM    842  C   ALA A  61      11.773 -10.617  -7.652  1.00  0.00           C
ATOM    843  O   ALA A  61      12.492 -11.193  -6.835  1.00  0.00           O
ATOM    844  CB  ALA A  61      10.066  -9.007  -6.792  1.00  0.00           C
ATOM    845  H   ALA A  61      10.543  -8.074  -9.109  1.00  0.00           H
ATOM    846  HA  ALA A  61      12.181  -8.690  -6.847  1.00  0.00           H
ATOM    847 1HB  ALA A  61      10.086  -9.532  -5.837  1.00  0.00           H
ATOM    848 2HB  ALA A  61       9.851  -7.952  -6.621  1.00  0.00           H
ATOM    849 3HB  ALA A  61       9.291  -9.436  -7.426  1.00  0.00           H
ATOM    850  N   PHE A  62      11.266 -11.220  -8.722  1.00  0.00           N
ATOM    851  CA  PHE A  62      11.569 -12.612  -9.032  1.00  0.00           C
ATOM    852  C   PHE A  62      13.065 -12.818  -9.234  1.00  0.00           C
ATOM    853  O   PHE A  62      13.660 -13.724  -8.650  1.00  0.00           O
ATOM    854  CB  PHE A  62      10.814 -13.056 -10.286  1.00  0.00           C
ATOM    855  CG  PHE A  62      11.179 -14.436 -10.756  1.00  0.00           C
ATOM    856  CD1 PHE A  62      10.893 -15.547  -9.976  1.00  0.00           C
ATOM    857  CD2 PHE A  62      11.807 -14.625 -11.977  1.00  0.00           C
ATOM    858  CE1 PHE A  62      11.228 -16.817 -10.407  1.00  0.00           C
ATOM    859  CE2 PHE A  62      12.142 -15.893 -12.411  1.00  0.00           C
ATOM    860  CZ  PHE A  62      11.852 -16.990 -11.624  1.00  0.00           C
ATOM    861  H   PHE A  62      10.656 -10.700  -9.336  1.00  0.00           H
ATOM    862  HA  PHE A  62      11.248 -13.231  -8.193  1.00  0.00           H
ATOM    863 1HB  PHE A  62       9.743 -13.035 -10.092  1.00  0.00           H
ATOM    864 2HB  PHE A  62      11.014 -12.357 -11.097  1.00  0.00           H
ATOM    865  HD1 PHE A  62      10.399 -15.410  -9.014  1.00  0.00           H
ATOM    866  HD2 PHE A  62      12.037 -13.759 -12.598  1.00  0.00           H
ATOM    867  HE1 PHE A  62      10.999 -17.681  -9.785  1.00  0.00           H
ATOM    868  HE2 PHE A  62      12.636 -16.029 -13.373  1.00  0.00           H
ATOM    869  HZ  PHE A  62      12.117 -17.990 -11.964  1.00  0.00           H
ATOM    870  N   ASN A  63      13.667 -11.973 -10.063  1.00  0.00           N
ATOM    871  CA  ASN A  63      15.104 -12.029 -10.304  1.00  0.00           C
ATOM    872  C   ASN A  63      15.888 -11.764  -9.025  1.00  0.00           C
ATOM    873  O   ASN A  63      16.889 -12.425  -8.751  1.00  0.00           O
ATOM    874  CB  ASN A  63      15.503 -11.044 -11.388  1.00  0.00           C
ATOM    875  CG  ASN A  63      15.079 -11.492 -12.759  1.00  0.00           C
ATOM    876  OD1 ASN A  63      14.831 -12.682 -12.988  1.00  0.00           O
ATOM    877  ND2 ASN A  63      14.990 -10.562 -13.676  1.00  0.00           N
ATOM    878  H   ASN A  63      13.116 -11.274 -10.539  1.00  0.00           H
ATOM    879  HA  ASN A  63      15.361 -13.036 -10.637  1.00  0.00           H
ATOM    880 1HB  ASN A  63      15.053 -10.073 -11.180  1.00  0.00           H
ATOM    881 2HB  ASN A  63      16.585 -10.913 -11.380  1.00  0.00           H
ATOM    882 1HD2 ASN A  63      14.712 -10.802 -14.606  1.00  0.00           H
ATOM    883 2HD2 ASN A  63      15.200  -9.612 -13.446  1.00  0.00           H
ATOM    884  N   ALA A  64      15.426 -10.793  -8.244  1.00  0.00           N
ATOM    885  CA  ALA A  64      16.055 -10.469  -6.970  1.00  0.00           C
ATOM    886  C   ALA A  64      15.961 -11.638  -5.997  1.00  0.00           C
ATOM    887  O   ALA A  64      16.863 -11.859  -5.188  1.00  0.00           O
ATOM    888  CB  ALA A  64      15.420  -9.226  -6.365  1.00  0.00           C
ATOM    889  H   ALA A  64      14.617 -10.265  -8.542  1.00  0.00           H
ATOM    890  HA  ALA A  64      17.111 -10.272  -7.154  1.00  0.00           H
ATOM    891 1HB  ALA A  64      15.901  -8.997  -5.414  1.00  0.00           H
ATOM    892 2HB  ALA A  64      15.546  -8.385  -7.047  1.00  0.00           H
ATOM    893 3HB  ALA A  64      14.358  -9.403  -6.202  1.00  0.00           H
ATOM    894  N   TYR A  65      14.864 -12.383  -6.079  1.00  0.00           N
ATOM    895  CA  TYR A  65      14.705 -13.602  -5.295  1.00  0.00           C
ATOM    896  C   TYR A  65      15.743 -14.647  -5.685  1.00  0.00           C
ATOM    897  O   TYR A  65      16.428 -15.206  -4.829  1.00  0.00           O
ATOM    898  CB  TYR A  65      13.293 -14.167  -5.465  1.00  0.00           C
ATOM    899  CG  TYR A  65      13.095 -15.518  -4.814  1.00  0.00           C
ATOM    900  CD1 TYR A  65      12.947 -15.610  -3.438  1.00  0.00           C
ATOM    901  CD2 TYR A  65      13.060 -16.665  -5.593  1.00  0.00           C
ATOM    902  CE1 TYR A  65      12.765 -16.844  -2.843  1.00  0.00           C
ATOM    903  CE2 TYR A  65      12.878 -17.899  -4.999  1.00  0.00           C
ATOM    904  CZ  TYR A  65      12.731 -17.990  -3.629  1.00  0.00           C
ATOM    905  OH  TYR A  65      12.550 -19.219  -3.037  1.00  0.00           O
ATOM    906  H   TYR A  65      14.121 -12.098  -6.701  1.00  0.00           H
ATOM    907  HA  TYR A  65      14.860 -13.360  -4.244  1.00  0.00           H
ATOM    908 1HB  TYR A  65      12.569 -13.473  -5.036  1.00  0.00           H
ATOM    909 2HB  TYR A  65      13.065 -14.264  -6.526  1.00  0.00           H
ATOM    910  HD1 TYR A  65      12.975 -14.709  -2.825  1.00  0.00           H
ATOM    911  HD2 TYR A  65      13.176 -16.593  -6.674  1.00  0.00           H
ATOM    912  HE1 TYR A  65      12.650 -16.916  -1.762  1.00  0.00           H
ATOM    913  HE2 TYR A  65      12.851 -18.800  -5.611  1.00  0.00           H
ATOM    914  HH  TYR A  65      12.512 -19.897  -3.716  1.00  0.00           H
ATOM    915  N   LYS A  66      15.854 -14.907  -6.984  1.00  0.00           N
ATOM    916  CA  LYS A  66      16.685 -15.998  -7.478  1.00  0.00           C
ATOM    917  C   LYS A  66      18.127 -15.848  -7.011  1.00  0.00           C
ATOM    918  O   LYS A  66      18.763 -16.822  -6.607  1.00  0.00           O
ATOM    919  CB  LYS A  66      16.631 -16.064  -9.005  1.00  0.00           C
ATOM    920  CG  LYS A  66      15.322 -16.603  -9.566  1.00  0.00           C
ATOM    921  CD  LYS A  66      15.459 -16.969 -11.036  1.00  0.00           C
ATOM    922  CE  LYS A  66      15.667 -15.733 -11.898  1.00  0.00           C
ATOM    923  NZ  LYS A  66      15.725 -16.067 -13.347  1.00  0.00           N
ATOM    924  H   LYS A  66      15.350 -14.334  -7.645  1.00  0.00           H
ATOM    925  HA  LYS A  66      16.300 -16.936  -7.075  1.00  0.00           H
ATOM    926 1HB  LYS A  66      16.786 -15.066  -9.418  1.00  0.00           H
ATOM    927 2HB  LYS A  66      17.438 -16.698  -9.371  1.00  0.00           H
ATOM    928 1HG  LYS A  66      15.024 -17.490  -9.005  1.00  0.00           H
ATOM    929 2HG  LYS A  66      14.542 -15.849  -9.459  1.00  0.00           H
ATOM    930 1HD  LYS A  66      16.310 -17.640 -11.166  1.00  0.00           H
ATOM    931 2HD  LYS A  66      14.558 -17.484 -11.368  1.00  0.00           H
ATOM    932 1HE  LYS A  66      14.850 -15.032 -11.732  1.00  0.00           H
ATOM    933 2HE  LYS A  66      16.599 -15.244 -11.614  1.00  0.00           H
ATOM    934 1HZ  LYS A  66      15.864 -15.223 -13.883  1.00  0.00           H
ATOM    935 2HZ  LYS A  66      16.491 -16.703 -13.516  1.00  0.00           H
ATOM    936 3HZ  LYS A  66      14.858 -16.504 -13.626  1.00  0.00           H
ATOM    937  N   VAL A  67      18.638 -14.623  -7.069  1.00  0.00           N
ATOM    938  CA  VAL A  67      20.043 -14.364  -6.777  1.00  0.00           C
ATOM    939  C   VAL A  67      20.316 -14.431  -5.280  1.00  0.00           C
ATOM    940  O   VAL A  67      21.466 -14.369  -4.846  1.00  0.00           O
ATOM    941  CB  VAL A  67      20.452 -12.978  -7.309  1.00  0.00           C
ATOM    942  CG1 VAL A  67      20.253 -12.906  -8.816  1.00  0.00           C
ATOM    943  CG2 VAL A  67      19.648 -11.895  -6.607  1.00  0.00           C
ATOM    944  H   VAL A  67      18.037 -13.851  -7.321  1.00  0.00           H
ATOM    945  HA  VAL A  67      20.645 -15.124  -7.277  1.00  0.00           H
ATOM    946  HB  VAL A  67      21.515 -12.825  -7.118  1.00  0.00           H
ATOM    947 1HG1 VAL A  67      20.548 -11.920  -9.176  1.00  0.00           H
ATOM    948 2HG1 VAL A  67      20.866 -13.667  -9.301  1.00  0.00           H
ATOM    949 3HG1 VAL A  67      19.204 -13.079  -9.053  1.00  0.00           H
ATOM    950 1HG2 VAL A  67      19.943 -10.918  -6.988  1.00  0.00           H
ATOM    951 2HG2 VAL A  67      18.585 -12.052  -6.794  1.00  0.00           H
ATOM    952 3HG2 VAL A  67      19.838 -11.939  -5.534  1.00  0.00           H
ATOM    953  N   GLN A  68      19.252 -14.558  -4.494  1.00  0.00           N
ATOM    954  CA  GLN A  68      19.378 -14.667  -3.046  1.00  0.00           C
ATOM    955  C   GLN A  68      19.185 -16.105  -2.583  1.00  0.00           C
ATOM    956  O   GLN A  68      19.152 -16.382  -1.384  1.00  0.00           O
ATOM    957  CB  GLN A  68      18.365 -13.753  -2.350  1.00  0.00           C
ATOM    958  CG  GLN A  68      18.599 -12.271  -2.587  1.00  0.00           C
ATOM    959  CD  GLN A  68      19.919 -11.794  -2.013  1.00  0.00           C
ATOM    960  OE1 GLN A  68      20.239 -12.059  -0.851  1.00  0.00           O
ATOM    961  NE2 GLN A  68      20.695 -11.085  -2.826  1.00  0.00           N
ATOM    962  H   GLN A  68      18.332 -14.580  -4.912  1.00  0.00           H
ATOM    963  HA  GLN A  68      20.382 -14.354  -2.762  1.00  0.00           H
ATOM    964 1HB  GLN A  68      17.360 -13.995  -2.695  1.00  0.00           H
ATOM    965 2HB  GLN A  68      18.394 -13.930  -1.275  1.00  0.00           H
ATOM    966 1HG  GLN A  68      18.604 -12.082  -3.661  1.00  0.00           H
ATOM    967 2HG  GLN A  68      17.796 -11.707  -2.113  1.00  0.00           H
ATOM    968 1HE2 GLN A  68      21.579 -10.744  -2.503  1.00  0.00           H
ATOM    969 2HE2 GLN A  68      20.397 -10.893  -3.761  1.00  0.00           H
ATOM    970  N   THR A  69      19.057 -17.018  -3.540  1.00  0.00           N
ATOM    971  CA  THR A  69      18.922 -18.436  -3.233  1.00  0.00           C
ATOM    972  C   THR A  69      20.284 -19.099  -3.078  1.00  0.00           C
ATOM    973  O   THR A  69      21.313 -18.511  -3.413  1.00  0.00           O
ATOM    974  CB  THR A  69      18.113 -19.165  -4.322  1.00  0.00           C
ATOM    975  OG1 THR A  69      18.829 -19.119  -5.563  1.00  0.00           O
ATOM    976  CG2 THR A  69      16.751 -18.512  -4.502  1.00  0.00           C
ATOM    977  H   THR A  69      19.053 -16.721  -4.505  1.00  0.00           H
ATOM    978  HA  THR A  69      18.390 -18.536  -2.286  1.00  0.00           H
ATOM    979  HB  THR A  69      17.975 -20.208  -4.037  1.00  0.00           H
ATOM    980  HG1 THR A  69      19.006 -18.204  -5.796  1.00  0.00           H
ATOM    981 1HG2 THR A  69      16.194 -19.040  -5.276  1.00  0.00           H
ATOM    982 2HG2 THR A  69      16.200 -18.555  -3.564  1.00  0.00           H
ATOM    983 3HG2 THR A  69      16.883 -17.472  -4.797  1.00  0.00           H
ATOM    984  N   GLU A  70      20.286 -20.326  -2.567  1.00  0.00           N
ATOM    985  CA  GLU A  70      21.525 -21.062  -2.346  1.00  0.00           C
ATOM    986  C   GLU A  70      21.956 -21.805  -3.604  1.00  0.00           C
ATOM    987  O   GLU A  70      23.144 -22.045  -3.818  1.00  0.00           O
ATOM    988  CB  GLU A  70      21.358 -22.051  -1.190  1.00  0.00           C
ATOM    989  CG  GLU A  70      21.148 -21.399   0.170  1.00  0.00           C
ATOM    990  CD  GLU A  70      20.963 -22.400   1.276  1.00  0.00           C
ATOM    991  OE1 GLU A  70      20.878 -23.569   0.985  1.00  0.00           O
ATOM    992  OE2 GLU A  70      20.906 -21.995   2.413  1.00  0.00           O
ATOM    993  H   GLU A  70      19.406 -20.759  -2.326  1.00  0.00           H
ATOM    994  HA  GLU A  70      22.309 -20.350  -2.086  1.00  0.00           H
ATOM    995 1HB  GLU A  70      20.504 -22.699  -1.386  1.00  0.00           H
ATOM    996 2HB  GLU A  70      22.242 -22.685  -1.124  1.00  0.00           H
ATOM    997 1HG  GLU A  70      22.012 -20.776   0.400  1.00  0.00           H
ATOM    998 2HG  GLU A  70      20.273 -20.753   0.120  1.00  0.00           H
ATOM    999  N   LYS A  71      20.984 -22.166  -4.434  1.00  0.00           N
ATOM   1000  CA  LYS A  71      21.259 -22.908  -5.659  1.00  0.00           C
ATOM   1001  C   LYS A  71      20.599 -22.248  -6.863  1.00  0.00           C
ATOM   1002  O   LYS A  71      21.113 -21.296  -7.382  1.00  0.00           O
ATOM   1003  OXT LYS A  71      19.564 -22.680  -7.292  1.00  0.00           O
ATOM   1004  CB  LYS A  71      20.783 -24.356  -5.526  1.00  0.00           C
ATOM   1005  CG  LYS A  71      21.513 -25.163  -4.461  1.00  0.00           C
ATOM   1006  CD  LYS A  71      21.021 -26.602  -4.423  1.00  0.00           C
ATOM   1007  CE  LYS A  71      21.739 -27.405  -3.349  1.00  0.00           C
ATOM   1008  NZ  LYS A  71      21.260 -28.813  -3.294  1.00  0.00           N
ATOM   1009  H   LYS A  71      20.030 -21.921  -4.211  1.00  0.00           H
ATOM   1010  HA  LYS A  71      22.336 -22.909  -5.828  1.00  0.00           H
ATOM   1011 1HB  LYS A  71      19.720 -24.369  -5.286  1.00  0.00           H
ATOM   1012 2HB  LYS A  71      20.910 -24.869  -6.480  1.00  0.00           H
ATOM   1013 1HG  LYS A  71      22.583 -25.159  -4.670  1.00  0.00           H
ATOM   1014 2HG  LYS A  71      21.351 -24.707  -3.485  1.00  0.00           H
ATOM   1015 1HD  LYS A  71      19.949 -26.615  -4.221  1.00  0.00           H
ATOM   1016 2HD  LYS A  71      21.196 -27.071  -5.392  1.00  0.00           H
ATOM   1017 1HE  LYS A  71      22.809 -27.406  -3.549  1.00  0.00           H
ATOM   1018 2HE  LYS A  71      21.574 -26.941  -2.376  1.00  0.00           H
ATOM   1019 1HZ  LYS A  71      21.759 -29.311  -2.571  1.00  0.00           H
ATOM   1020 2HZ  LYS A  71      20.271 -28.826  -3.090  1.00  0.00           H
ATOM   1021 3HZ  LYS A  71      21.426 -29.260  -4.185  1.00  0.00           H
TER    1022      LYS A  71
ENDMDL
MODEL        2
ATOM      1  N   TRP A  11       1.885  -1.590   0.962  1.00  0.00           N
ATOM      2  CA  TRP A  11       3.250  -1.228   1.324  1.00  0.00           C
ATOM      3  C   TRP A  11       3.530   0.238   1.023  1.00  0.00           C
ATOM      4  O   TRP A  11       2.771   0.889   0.304  1.00  0.00           O
ATOM      5  CB  TRP A  11       4.252  -2.107   0.574  1.00  0.00           C
ATOM      6  CG  TRP A  11       4.186  -3.555   0.959  1.00  0.00           C
ATOM      7  CD1 TRP A  11       3.604  -4.561   0.249  1.00  0.00           C
ATOM      8  CD2 TRP A  11       4.725  -4.167   2.155  1.00  0.00           C
ATOM      9  NE1 TRP A  11       3.741  -5.752   0.917  1.00  0.00           N
ATOM     10  CE2 TRP A  11       4.425  -5.530   2.086  1.00  0.00           C
ATOM     11  CE3 TRP A  11       5.426  -3.675   3.263  1.00  0.00           C
ATOM     12  CZ2 TRP A  11       4.801  -6.416   3.083  1.00  0.00           C
ATOM     13  CZ3 TRP A  11       5.804  -4.564   4.263  1.00  0.00           C
ATOM     14  CH2 TRP A  11       5.499  -5.899   4.174  1.00  0.00           C
ATOM     15 1H   TRP A  11       1.729  -2.557   1.170  1.00  0.00           H
ATOM     16 2H   TRP A  11       1.241  -1.030   1.482  1.00  0.00           H
ATOM     17 3H   TRP A  11       1.747  -1.435  -0.016  1.00  0.00           H
ATOM     18  HA  TRP A  11       3.378  -1.390   2.395  1.00  0.00           H
ATOM     19 1HB  TRP A  11       4.073  -2.029  -0.499  1.00  0.00           H
ATOM     20 2HB  TRP A  11       5.264  -1.749   0.763  1.00  0.00           H
ATOM     21  HD1 TRP A  11       3.103  -4.437  -0.711  1.00  0.00           H
ATOM     22  HE1 TRP A  11       3.394  -6.646   0.601  1.00  0.00           H
ATOM     23  HE3 TRP A  11       5.673  -2.616   3.338  1.00  0.00           H
ATOM     24  HZ2 TRP A  11       4.568  -7.479   3.030  1.00  0.00           H
ATOM     25  HZ3 TRP A  11       6.349  -4.173   5.122  1.00  0.00           H
ATOM     26  HH2 TRP A  11       5.811  -6.568   4.976  1.00  0.00           H
ATOM     27  N   ASN A  12       4.622   0.754   1.576  1.00  0.00           N
ATOM     28  CA  ASN A  12       4.991   2.152   1.387  1.00  0.00           C
ATOM     29  C   ASN A  12       5.679   2.363   0.043  1.00  0.00           C
ATOM     30  O   ASN A  12       5.492   3.392  -0.605  1.00  0.00           O
ATOM     31  CB  ASN A  12       5.878   2.628   2.523  1.00  0.00           C
ATOM     32  CG  ASN A  12       5.131   2.767   3.819  1.00  0.00           C
ATOM     33  OD1 ASN A  12       3.919   3.013   3.829  1.00  0.00           O
ATOM     34  ND2 ASN A  12       5.830   2.615   4.915  1.00  0.00           N
ATOM     35  H   ASN A  12       5.213   0.161   2.143  1.00  0.00           H
ATOM     36  HA  ASN A  12       4.080   2.751   1.381  1.00  0.00           H
ATOM     37 1HB  ASN A  12       6.699   1.924   2.663  1.00  0.00           H
ATOM     38 2HB  ASN A  12       6.315   3.593   2.262  1.00  0.00           H
ATOM     39 1HD2 ASN A  12       5.386   2.697   5.808  1.00  0.00           H
ATOM     40 2HD2 ASN A  12       6.807   2.417   4.860  1.00  0.00           H
ATOM     41  N   THR A  13       6.475   1.382  -0.368  1.00  0.00           N
ATOM     42  CA  THR A  13       7.178   1.450  -1.644  1.00  0.00           C
ATOM     43  C   THR A  13       7.019   0.153  -2.429  1.00  0.00           C
ATOM     44  O   THR A  13       6.604  -0.868  -1.881  1.00  0.00           O
ATOM     45  CB  THR A  13       8.674   1.750  -1.439  1.00  0.00           C
ATOM     46  OG1 THR A  13       9.298   0.645  -0.773  1.00  0.00           O
ATOM     47  CG2 THR A  13       8.856   3.008  -0.604  1.00  0.00           C
ATOM     48  H   THR A  13       6.598   0.569   0.219  1.00  0.00           H
ATOM     49  HA  THR A  13       6.743   2.256  -2.234  1.00  0.00           H
ATOM     50  HB  THR A  13       9.152   1.891  -2.407  1.00  0.00           H
ATOM     51  HG1 THR A  13       9.366   0.834   0.166  1.00  0.00           H
ATOM     52 1HG2 THR A  13       9.920   3.205  -0.469  1.00  0.00           H
ATOM     53 2HG2 THR A  13       8.391   3.853  -1.113  1.00  0.00           H
ATOM     54 3HG2 THR A  13       8.387   2.870   0.370  1.00  0.00           H
ATOM     55  N   LYS A  14       7.350   0.202  -3.715  1.00  0.00           N
ATOM     56  CA  LYS A  14       7.324  -0.986  -4.559  1.00  0.00           C
ATOM     57  C   LYS A  14       8.443  -1.950  -4.186  1.00  0.00           C
ATOM     58  O   LYS A  14       8.341  -3.154  -4.418  1.00  0.00           O
ATOM     59  CB  LYS A  14       7.432  -0.598  -6.034  1.00  0.00           C
ATOM     60  CG  LYS A  14       6.196   0.090  -6.596  1.00  0.00           C
ATOM     61  CD  LYS A  14       6.358   0.393  -8.078  1.00  0.00           C
ATOM     62  CE  LYS A  14       5.114   1.060  -8.646  1.00  0.00           C
ATOM     63  NZ  LYS A  14       5.251   1.346 -10.101  1.00  0.00           N
ATOM     64  H   LYS A  14       7.627   1.086  -4.118  1.00  0.00           H
ATOM     65  HA  LYS A  14       6.375  -1.500  -4.402  1.00  0.00           H
ATOM     66 1HB  LYS A  14       8.282   0.072  -6.173  1.00  0.00           H
ATOM     67 2HB  LYS A  14       7.619  -1.491  -6.632  1.00  0.00           H
ATOM     68 1HG  LYS A  14       5.326  -0.553  -6.457  1.00  0.00           H
ATOM     69 2HG  LYS A  14       6.025   1.024  -6.060  1.00  0.00           H
ATOM     70 1HD  LYS A  14       7.214   1.052  -8.224  1.00  0.00           H
ATOM     71 2HD  LYS A  14       6.539  -0.535  -8.621  1.00  0.00           H
ATOM     72 1HE  LYS A  14       4.252   0.413  -8.496  1.00  0.00           H
ATOM     73 2HE  LYS A  14       4.933   1.998  -8.121  1.00  0.00           H
ATOM     74 1HZ  LYS A  14       4.408   1.789 -10.438  1.00  0.00           H
ATOM     75 2HZ  LYS A  14       6.038   1.963 -10.250  1.00  0.00           H
ATOM     76 3HZ  LYS A  14       5.401   0.483 -10.601  1.00  0.00           H
ATOM     77  N   GLU A  15       9.512  -1.413  -3.607  1.00  0.00           N
ATOM     78  CA  GLU A  15      10.632  -2.231  -3.160  1.00  0.00           C
ATOM     79  C   GLU A  15      10.232  -3.127  -1.996  1.00  0.00           C
ATOM     80  O   GLU A  15      10.662  -4.277  -1.909  1.00  0.00           O
ATOM     81  CB  GLU A  15      11.810  -1.343  -2.751  1.00  0.00           C
ATOM     82  CG  GLU A  15      13.083  -2.105  -2.408  1.00  0.00           C
ATOM     83  CD  GLU A  15      13.655  -2.848  -3.583  1.00  0.00           C
ATOM     84  OE1 GLU A  15      13.413  -2.439  -4.695  1.00  0.00           O
ATOM     85  OE2 GLU A  15      14.334  -3.824  -3.370  1.00  0.00           O
ATOM     86  H   GLU A  15       9.547  -0.412  -3.473  1.00  0.00           H
ATOM     87  HA  GLU A  15      10.948  -2.868  -3.988  1.00  0.00           H
ATOM     88 1HB  GLU A  15      12.042  -0.651  -3.560  1.00  0.00           H
ATOM     89 2HB  GLU A  15      11.532  -0.748  -1.881  1.00  0.00           H
ATOM     90 1HG  GLU A  15      13.828  -1.400  -2.041  1.00  0.00           H
ATOM     91 2HG  GLU A  15      12.866  -2.811  -1.609  1.00  0.00           H
ATOM     92  N   GLU A  16       9.405  -2.594  -1.103  1.00  0.00           N
ATOM     93  CA  GLU A  16       8.814  -3.390  -0.035  1.00  0.00           C
ATOM     94  C   GLU A  16       7.913  -4.483  -0.595  1.00  0.00           C
ATOM     95  O   GLU A  16       7.922  -5.616  -0.115  1.00  0.00           O
ATOM     96  CB  GLU A  16       8.017  -2.497   0.919  1.00  0.00           C
ATOM     97  CG  GLU A  16       8.872  -1.574   1.778  1.00  0.00           C
ATOM     98  CD  GLU A  16       8.053  -0.636   2.620  1.00  0.00           C
ATOM     99  OE1 GLU A  16       6.859  -0.600   2.446  1.00  0.00           O
ATOM    100  OE2 GLU A  16       8.624   0.045   3.439  1.00  0.00           O
ATOM    101  H   GLU A  16       9.179  -1.611  -1.166  1.00  0.00           H
ATOM    102  HA  GLU A  16       9.619  -3.869   0.525  1.00  0.00           H
ATOM    103 1HB  GLU A  16       7.328  -1.877   0.346  1.00  0.00           H
ATOM    104 2HB  GLU A  16       7.421  -3.119   1.588  1.00  0.00           H
ATOM    105 1HG  GLU A  16       9.498  -2.180   2.431  1.00  0.00           H
ATOM    106 2HG  GLU A  16       9.527  -0.995   1.128  1.00  0.00           H
ATOM    107  N   GLY A  17       7.133  -4.134  -1.613  1.00  0.00           N
ATOM    108  CA  GLY A  17       6.296  -5.108  -2.305  1.00  0.00           C
ATOM    109  C   GLY A  17       7.141  -6.175  -2.988  1.00  0.00           C
ATOM    110  O   GLY A  17       6.795  -7.356  -2.976  1.00  0.00           O
ATOM    111  H   GLY A  17       7.121  -3.172  -1.916  1.00  0.00           H
ATOM    112 1HA  GLY A  17       5.618  -5.576  -1.591  1.00  0.00           H
ATOM    113 2HA  GLY A  17       5.681  -4.598  -3.044  1.00  0.00           H
ATOM    114  N   LYS A  18       8.251  -5.752  -3.584  1.00  0.00           N
ATOM    115  CA  LYS A  18       9.168  -6.676  -4.240  1.00  0.00           C
ATOM    116  C   LYS A  18       9.684  -7.725  -3.265  1.00  0.00           C
ATOM    117  O   LYS A  18       9.708  -8.917  -3.575  1.00  0.00           O
ATOM    118  CB  LYS A  18      10.340  -5.916  -4.863  1.00  0.00           C
ATOM    119  CG  LYS A  18      10.008  -5.214  -6.174  1.00  0.00           C
ATOM    120  CD  LYS A  18      11.118  -4.259  -6.586  1.00  0.00           C
ATOM    121  CE  LYS A  18      12.435  -4.994  -6.792  1.00  0.00           C
ATOM    122  NZ  LYS A  18      13.559  -4.057  -7.058  1.00  0.00           N
ATOM    123  H   LYS A  18       8.465  -4.765  -3.582  1.00  0.00           H
ATOM    124  HA  LYS A  18       8.628  -7.195  -5.034  1.00  0.00           H
ATOM    125 1HB  LYS A  18      10.698  -5.162  -4.163  1.00  0.00           H
ATOM    126 2HB  LYS A  18      11.162  -6.606  -5.051  1.00  0.00           H
ATOM    127 1HG  LYS A  18       9.871  -5.958  -6.960  1.00  0.00           H
ATOM    128 2HG  LYS A  18       9.081  -4.655  -6.063  1.00  0.00           H
ATOM    129 1HD  LYS A  18      10.842  -3.758  -7.515  1.00  0.00           H
ATOM    130 2HD  LYS A  18      11.253  -3.503  -5.813  1.00  0.00           H
ATOM    131 1HE  LYS A  18      12.668  -5.578  -5.903  1.00  0.00           H
ATOM    132 2HE  LYS A  18      12.342  -5.679  -7.635  1.00  0.00           H
ATOM    133 1HZ  LYS A  18      14.413  -4.583  -7.189  1.00  0.00           H
ATOM    134 2HZ  LYS A  18      13.362  -3.522  -7.893  1.00  0.00           H
ATOM    135 3HZ  LYS A  18      13.669  -3.430  -6.275  1.00  0.00           H
ATOM    136  N   GLN A  19      10.097  -7.276  -2.084  1.00  0.00           N
ATOM    137  CA  GLN A  19      10.636  -8.174  -1.069  1.00  0.00           C
ATOM    138  C   GLN A  19       9.564  -9.119  -0.544  1.00  0.00           C
ATOM    139  O   GLN A  19       9.820 -10.303  -0.325  1.00  0.00           O
ATOM    140  CB  GLN A  19      11.239  -7.373   0.088  1.00  0.00           C
ATOM    141  CG  GLN A  19      11.964  -8.221   1.120  1.00  0.00           C
ATOM    142  CD  GLN A  19      13.130  -8.986   0.524  1.00  0.00           C
ATOM    143  OE1 GLN A  19      13.914  -8.441  -0.258  1.00  0.00           O
ATOM    144  NE2 GLN A  19      13.252 -10.256   0.892  1.00  0.00           N
ATOM    145  H   GLN A  19      10.037  -6.288  -1.886  1.00  0.00           H
ATOM    146  HA  GLN A  19      11.424  -8.776  -1.523  1.00  0.00           H
ATOM    147 1HB  GLN A  19      11.946  -6.642  -0.304  1.00  0.00           H
ATOM    148 2HB  GLN A  19      10.450  -6.823   0.599  1.00  0.00           H
ATOM    149 1HG  GLN A  19      12.349  -7.569   1.905  1.00  0.00           H
ATOM    150 2HG  GLN A  19      11.262  -8.940   1.542  1.00  0.00           H
ATOM    151 1HE2 GLN A  19      14.002 -10.812   0.531  1.00  0.00           H
ATOM    152 2HE2 GLN A  19      12.594 -10.658   1.529  1.00  0.00           H
ATOM    153  N   ALA A  20       8.362  -8.591  -0.346  1.00  0.00           N
ATOM    154  CA  ALA A  20       7.227  -9.402   0.078  1.00  0.00           C
ATOM    155  C   ALA A  20       6.925 -10.498  -0.936  1.00  0.00           C
ATOM    156  O   ALA A  20       6.632 -11.635  -0.567  1.00  0.00           O
ATOM    157  CB  ALA A  20       6.001  -8.528   0.293  1.00  0.00           C
ATOM    158  H   ALA A  20       8.230  -7.600  -0.492  1.00  0.00           H
ATOM    159  HA  ALA A  20       7.488  -9.883   1.021  1.00  0.00           H
ATOM    160 1HB  ALA A  20       5.163  -9.149   0.610  1.00  0.00           H
ATOM    161 2HB  ALA A  20       6.213  -7.787   1.064  1.00  0.00           H
ATOM    162 3HB  ALA A  20       5.747  -8.022  -0.636  1.00  0.00           H
ATOM    163  N   PHE A  21       6.999 -10.149  -2.216  1.00  0.00           N
ATOM    164  CA  PHE A  21       6.852 -11.128  -3.286  1.00  0.00           C
ATOM    165  C   PHE A  21       7.917 -12.213  -3.191  1.00  0.00           C
ATOM    166  O   PHE A  21       7.622 -13.399  -3.334  1.00  0.00           O
ATOM    167  CB  PHE A  21       6.937 -10.443  -4.652  1.00  0.00           C
ATOM    168  CG  PHE A  21       6.698 -11.369  -5.810  1.00  0.00           C
ATOM    169  CD1 PHE A  21       5.410 -11.635  -6.251  1.00  0.00           C
ATOM    170  CD2 PHE A  21       7.760 -11.978  -6.461  1.00  0.00           C
ATOM    171  CE1 PHE A  21       5.190 -12.487  -7.317  1.00  0.00           C
ATOM    172  CE2 PHE A  21       7.543 -12.829  -7.528  1.00  0.00           C
ATOM    173  CZ  PHE A  21       6.256 -13.083  -7.955  1.00  0.00           C
ATOM    174  H   PHE A  21       7.160  -9.180  -2.453  1.00  0.00           H
ATOM    175  HA  PHE A  21       5.873 -11.600  -3.193  1.00  0.00           H
ATOM    176 1HB  PHE A  21       6.203  -9.639  -4.702  1.00  0.00           H
ATOM    177 2HB  PHE A  21       7.921  -9.994  -4.773  1.00  0.00           H
ATOM    178  HD1 PHE A  21       4.567 -11.161  -5.747  1.00  0.00           H
ATOM    179  HD2 PHE A  21       8.777 -11.777  -6.123  1.00  0.00           H
ATOM    180  HE1 PHE A  21       4.172 -12.687  -7.653  1.00  0.00           H
ATOM    181  HE2 PHE A  21       8.387 -13.301  -8.031  1.00  0.00           H
ATOM    182  HZ  PHE A  21       6.083 -13.756  -8.794  1.00  0.00           H
ATOM    183  N   LYS A  22       9.156 -11.799  -2.947  1.00  0.00           N
ATOM    184  CA  LYS A  22      10.255 -12.739  -2.762  1.00  0.00           C
ATOM    185  C   LYS A  22       9.988 -13.674  -1.589  1.00  0.00           C
ATOM    186  O   LYS A  22      10.282 -14.867  -1.655  1.00  0.00           O
ATOM    187  CB  LYS A  22      11.571 -11.988  -2.546  1.00  0.00           C
ATOM    188  CG  LYS A  22      12.099 -11.277  -3.785  1.00  0.00           C
ATOM    189  CD  LYS A  22      13.151 -10.240  -3.420  1.00  0.00           C
ATOM    190  CE  LYS A  22      14.412 -10.897  -2.879  1.00  0.00           C
ATOM    191  NZ  LYS A  22      15.398  -9.892  -2.395  1.00  0.00           N
ATOM    192  H   LYS A  22       9.341 -10.807  -2.889  1.00  0.00           H
ATOM    193  HA  LYS A  22      10.344 -13.348  -3.661  1.00  0.00           H
ATOM    194 1HB  LYS A  22      11.440 -11.242  -1.762  1.00  0.00           H
ATOM    195 2HB  LYS A  22      12.337 -12.687  -2.210  1.00  0.00           H
ATOM    196 1HG  LYS A  22      12.541 -12.007  -4.464  1.00  0.00           H
ATOM    197 2HG  LYS A  22      11.275 -10.782  -4.299  1.00  0.00           H
ATOM    198 1HD  LYS A  22      13.406  -9.654  -4.304  1.00  0.00           H
ATOM    199 2HD  LYS A  22      12.749  -9.566  -2.662  1.00  0.00           H
ATOM    200 1HE  LYS A  22      14.151 -11.559  -2.055  1.00  0.00           H
ATOM    201 2HE  LYS A  22      14.877 -11.494  -3.663  1.00  0.00           H
ATOM    202 1HZ  LYS A  22      16.218 -10.367  -2.045  1.00  0.00           H
ATOM    203 2HZ  LYS A  22      15.660  -9.283  -3.157  1.00  0.00           H
ATOM    204 3HZ  LYS A  22      14.985  -9.344  -1.654  1.00  0.00           H
ATOM    205  N   GLU A  23       9.428 -13.125  -0.517  1.00  0.00           N
ATOM    206  CA  GLU A  23       9.143 -13.905   0.683  1.00  0.00           C
ATOM    207  C   GLU A  23       8.062 -14.944   0.420  1.00  0.00           C
ATOM    208  O   GLU A  23       8.100 -16.047   0.968  1.00  0.00           O
ATOM    209  CB  GLU A  23       8.712 -12.984   1.827  1.00  0.00           C
ATOM    210  CG  GLU A  23       9.816 -12.078   2.354  1.00  0.00           C
ATOM    211  CD  GLU A  23      11.003 -12.841   2.872  1.00  0.00           C
ATOM    212  OE1 GLU A  23      10.805 -13.807   3.570  1.00  0.00           O
ATOM    213  OE2 GLU A  23      12.108 -12.458   2.571  1.00  0.00           O
ATOM    214  H   GLU A  23       9.194 -12.143  -0.532  1.00  0.00           H
ATOM    215  HA  GLU A  23      10.052 -14.428   0.979  1.00  0.00           H
ATOM    216 1HB  GLU A  23       7.890 -12.351   1.495  1.00  0.00           H
ATOM    217 2HB  GLU A  23       8.347 -13.585   2.659  1.00  0.00           H
ATOM    218 1HG  GLU A  23      10.145 -11.419   1.551  1.00  0.00           H
ATOM    219 2HG  GLU A  23       9.412 -11.458   3.153  1.00  0.00           H
ATOM    220  N   LEU A  24       7.097 -14.588  -0.422  1.00  0.00           N
ATOM    221  CA  LEU A  24       6.068 -15.527  -0.849  1.00  0.00           C
ATOM    222  C   LEU A  24       6.680 -16.738  -1.542  1.00  0.00           C
ATOM    223  O   LEU A  24       6.262 -17.873  -1.314  1.00  0.00           O
ATOM    224  CB  LEU A  24       5.078 -14.835  -1.796  1.00  0.00           C
ATOM    225  CG  LEU A  24       4.143 -13.808  -1.144  1.00  0.00           C
ATOM    226  CD1 LEU A  24       3.380 -13.057  -2.227  1.00  0.00           C
ATOM    227  CD2 LEU A  24       3.189 -14.519  -0.196  1.00  0.00           C
ATOM    228  H   LEU A  24       7.077 -13.642  -0.774  1.00  0.00           H
ATOM    229  HA  LEU A  24       5.527 -15.873   0.031  1.00  0.00           H
ATOM    230 1HB  LEU A  24       5.642 -14.323  -2.574  1.00  0.00           H
ATOM    231 2HB  LEU A  24       4.458 -15.596  -2.267  1.00  0.00           H
ATOM    232  HG  LEU A  24       4.733 -13.080  -0.586  1.00  0.00           H
ATOM    233 1HD1 LEU A  24       2.715 -12.327  -1.764  1.00  0.00           H
ATOM    234 2HD1 LEU A  24       4.086 -12.542  -2.879  1.00  0.00           H
ATOM    235 3HD1 LEU A  24       2.792 -13.761  -2.813  1.00  0.00           H
ATOM    236 1HD2 LEU A  24       2.524 -13.789   0.267  1.00  0.00           H
ATOM    237 2HD2 LEU A  24       2.598 -15.246  -0.753  1.00  0.00           H
ATOM    238 3HD2 LEU A  24       3.760 -15.033   0.578  1.00  0.00           H
ATOM    239  N   LEU A  25       7.671 -16.488  -2.391  1.00  0.00           N
ATOM    240  CA  LEU A  25       8.342 -17.558  -3.121  1.00  0.00           C
ATOM    241  C   LEU A  25       9.181 -18.421  -2.187  1.00  0.00           C
ATOM    242  O   LEU A  25       9.370 -19.612  -2.429  1.00  0.00           O
ATOM    243  CB  LEU A  25       9.233 -16.970  -4.222  1.00  0.00           C
ATOM    244  CG  LEU A  25       8.500 -16.212  -5.336  1.00  0.00           C
ATOM    245  CD1 LEU A  25       9.517 -15.632  -6.310  1.00  0.00           C
ATOM    246  CD2 LEU A  25       7.540 -17.154  -6.045  1.00  0.00           C
ATOM    247  H   LEU A  25       7.969 -15.534  -2.533  1.00  0.00           H
ATOM    248  HA  LEU A  25       7.583 -18.189  -3.582  1.00  0.00           H
ATOM    249 1HB  LEU A  25       9.942 -16.282  -3.765  1.00  0.00           H
ATOM    250 2HB  LEU A  25       9.794 -17.781  -4.687  1.00  0.00           H
ATOM    251  HG  LEU A  25       7.942 -15.382  -4.905  1.00  0.00           H
ATOM    252 1HD1 LEU A  25       8.997 -15.093  -7.102  1.00  0.00           H
ATOM    253 2HD1 LEU A  25      10.179 -14.947  -5.780  1.00  0.00           H
ATOM    254 3HD1 LEU A  25      10.104 -16.440  -6.747  1.00  0.00           H
ATOM    255 1HD2 LEU A  25       7.019 -16.615  -6.837  1.00  0.00           H
ATOM    256 2HD2 LEU A  25       8.098 -17.985  -6.479  1.00  0.00           H
ATOM    257 3HD2 LEU A  25       6.814 -17.541  -5.330  1.00  0.00           H
ATOM    258  N   LYS A  26       9.683 -17.812  -1.118  1.00  0.00           N
ATOM    259  CA  LYS A  26      10.415 -18.544  -0.091  1.00  0.00           C
ATOM    260  C   LYS A  26       9.506 -19.522   0.642  1.00  0.00           C
ATOM    261  O   LYS A  26       9.894 -20.657   0.920  1.00  0.00           O
ATOM    262  CB  LYS A  26      11.056 -17.575   0.904  1.00  0.00           C
ATOM    263  CG  LYS A  26      12.216 -16.767   0.338  1.00  0.00           C
ATOM    264  CD  LYS A  26      12.795 -15.825   1.382  1.00  0.00           C
ATOM    265  CE  LYS A  26      13.846 -14.906   0.778  1.00  0.00           C
ATOM    266  NZ  LYS A  26      14.425 -13.981   1.789  1.00  0.00           N
ATOM    267  H   LYS A  26       9.554 -16.815  -1.013  1.00  0.00           H
ATOM    268  HA  LYS A  26      11.205 -19.120  -0.574  1.00  0.00           H
ATOM    269 1HB  LYS A  26      10.304 -16.873   1.264  1.00  0.00           H
ATOM    270 2HB  LYS A  26      11.425 -18.131   1.766  1.00  0.00           H
ATOM    271 1HG  LYS A  26      12.999 -17.445  -0.003  1.00  0.00           H
ATOM    272 2HG  LYS A  26      11.870 -16.183  -0.515  1.00  0.00           H
ATOM    273 1HD  LYS A  26      11.995 -15.218   1.808  1.00  0.00           H
ATOM    274 2HD  LYS A  26      13.252 -16.407   2.183  1.00  0.00           H
ATOM    275 1HE  LYS A  26      14.650 -15.505   0.350  1.00  0.00           H
ATOM    276 2HE  LYS A  26      13.398 -14.316  -0.021  1.00  0.00           H
ATOM    277 1HZ  LYS A  26      15.117 -13.390   1.349  1.00  0.00           H
ATOM    278 2HZ  LYS A  26      13.691 -13.408   2.180  1.00  0.00           H
ATOM    279 3HZ  LYS A  26      14.862 -14.517   2.526  1.00  0.00           H
ATOM    280  N   GLU A  27       8.293 -19.076   0.952  1.00  0.00           N
ATOM    281  CA  GLU A  27       7.352 -19.885   1.718  1.00  0.00           C
ATOM    282  C   GLU A  27       6.943 -21.132   0.946  1.00  0.00           C
ATOM    283  O   GLU A  27       6.772 -22.205   1.525  1.00  0.00           O
ATOM    284  CB  GLU A  27       6.111 -19.064   2.076  1.00  0.00           C
ATOM    285  CG  GLU A  27       6.352 -17.981   3.118  1.00  0.00           C
ATOM    286  CD  GLU A  27       5.103 -17.226   3.477  1.00  0.00           C
ATOM    287  OE1 GLU A  27       4.051 -17.609   3.026  1.00  0.00           O
ATOM    288  OE2 GLU A  27       5.203 -16.265   4.202  1.00  0.00           O
ATOM    289  H   GLU A  27       8.016 -18.154   0.650  1.00  0.00           H
ATOM    290  HA  GLU A  27       7.839 -20.201   2.641  1.00  0.00           H
ATOM    291 1HB  GLU A  27       5.722 -18.584   1.178  1.00  0.00           H
ATOM    292 2HB  GLU A  27       5.334 -19.727   2.455  1.00  0.00           H
ATOM    293 1HG  GLU A  27       6.755 -18.443   4.019  1.00  0.00           H
ATOM    294 2HG  GLU A  27       7.096 -17.284   2.737  1.00  0.00           H
ATOM    295  N   LYS A  28       6.785 -20.985  -0.366  1.00  0.00           N
ATOM    296  CA  LYS A  28       6.423 -22.107  -1.224  1.00  0.00           C
ATOM    297  C   LYS A  28       7.660 -22.862  -1.694  1.00  0.00           C
ATOM    298  O   LYS A  28       7.554 -23.915  -2.324  1.00  0.00           O
ATOM    299  CB  LYS A  28       5.614 -21.620  -2.427  1.00  0.00           C
ATOM    300  CG  LYS A  28       4.270 -21.000  -2.072  1.00  0.00           C
ATOM    301  CD  LYS A  28       3.356 -22.011  -1.396  1.00  0.00           C
ATOM    302  CE  LYS A  28       1.981 -21.420  -1.120  1.00  0.00           C
ATOM    303  NZ  LYS A  28       1.087 -22.387  -0.429  1.00  0.00           N
ATOM    304  H   LYS A  28       6.920 -20.073  -0.778  1.00  0.00           H
ATOM    305  HA  LYS A  28       5.809 -22.799  -0.648  1.00  0.00           H
ATOM    306 1HB  LYS A  28       6.191 -20.877  -2.977  1.00  0.00           H
ATOM    307 2HB  LYS A  28       5.429 -22.456  -3.103  1.00  0.00           H
ATOM    308 1HG  LYS A  28       4.425 -20.156  -1.400  1.00  0.00           H
ATOM    309 2HG  LYS A  28       3.786 -20.636  -2.978  1.00  0.00           H
ATOM    310 1HD  LYS A  28       3.244 -22.887  -2.036  1.00  0.00           H
ATOM    311 2HD  LYS A  28       3.800 -22.328  -0.451  1.00  0.00           H
ATOM    312 1HE  LYS A  28       2.086 -20.532  -0.498  1.00  0.00           H
ATOM    313 2HE  LYS A  28       1.517 -21.125  -2.061  1.00  0.00           H
ATOM    314 1HZ  LYS A  28       0.188 -21.958  -0.265  1.00  0.00           H
ATOM    315 2HZ  LYS A  28       0.968 -23.209  -1.006  1.00  0.00           H
ATOM    316 3HZ  LYS A  28       1.498 -22.654   0.454  1.00  0.00           H
ATOM    317  N   ARG A  29       8.832 -22.319  -1.385  1.00  0.00           N
ATOM    318  CA  ARG A  29      10.092 -22.950  -1.759  1.00  0.00           C
ATOM    319  C   ARG A  29      10.183 -23.144  -3.268  1.00  0.00           C
ATOM    320  O   ARG A  29      10.478 -24.240  -3.745  1.00  0.00           O
ATOM    321  CB  ARG A  29      10.243 -24.297  -1.067  1.00  0.00           C
ATOM    322  CG  ARG A  29      10.260 -24.236   0.452  1.00  0.00           C
ATOM    323  CD  ARG A  29      10.486 -25.576   1.052  1.00  0.00           C
ATOM    324  NE  ARG A  29      10.503 -25.523   2.505  1.00  0.00           N
ATOM    325  CZ  ARG A  29      10.628 -26.598   3.308  1.00  0.00           C
ATOM    326  NH1 ARG A  29      10.746 -27.799   2.786  1.00  0.00           N
ATOM    327  NH2 ARG A  29      10.633 -26.444   4.621  1.00  0.00           N
ATOM    328  H   ARG A  29       8.851 -21.447  -0.877  1.00  0.00           H
ATOM    329  HA  ARG A  29      10.911 -22.303  -1.443  1.00  0.00           H
ATOM    330 1HB  ARG A  29       9.423 -24.951  -1.361  1.00  0.00           H
ATOM    331 2HB  ARG A  29      11.170 -24.769  -1.390  1.00  0.00           H
ATOM    332 1HG  ARG A  29      11.062 -23.574   0.780  1.00  0.00           H
ATOM    333 2HG  ARG A  29       9.304 -23.856   0.812  1.00  0.00           H
ATOM    334 1HD  ARG A  29       9.688 -26.251   0.745  1.00  0.00           H
ATOM    335 2HD  ARG A  29      11.443 -25.969   0.714  1.00  0.00           H
ATOM    336  HE  ARG A  29      10.415 -24.617   2.944  1.00  0.00           H
ATOM    337 1HH1 ARG A  29      10.742 -27.916   1.783  1.00  0.00           H
ATOM    338 2HH1 ARG A  29      10.839 -28.604   3.388  1.00  0.00           H
ATOM    339 1HH2 ARG A  29      10.543 -25.522   5.023  1.00  0.00           H
ATOM    340 2HH2 ARG A  29      10.727 -27.250   5.222  1.00  0.00           H
ATOM    341  N   VAL A  30       9.928 -22.075  -4.014  1.00  0.00           N
ATOM    342  CA  VAL A  30       9.903 -22.146  -5.470  1.00  0.00           C
ATOM    343  C   VAL A  30      11.308 -22.300  -6.038  1.00  0.00           C
ATOM    344  O   VAL A  30      12.192 -21.488  -5.764  1.00  0.00           O
ATOM    345  CB  VAL A  30       9.252 -20.878  -6.055  1.00  0.00           C
ATOM    346  CG1 VAL A  30       9.305 -20.905  -7.575  1.00  0.00           C
ATOM    347  CG2 VAL A  30       7.816 -20.761  -5.567  1.00  0.00           C
ATOM    348  H   VAL A  30       9.747 -21.191  -3.561  1.00  0.00           H
ATOM    349  HA  VAL A  30       9.309 -23.012  -5.765  1.00  0.00           H
ATOM    350  HB  VAL A  30       9.819 -20.006  -5.729  1.00  0.00           H
ATOM    351 1HG1 VAL A  30       8.841 -20.002  -7.972  1.00  0.00           H
ATOM    352 2HG1 VAL A  30      10.343 -20.953  -7.902  1.00  0.00           H
ATOM    353 3HG1 VAL A  30       8.767 -21.779  -7.942  1.00  0.00           H
ATOM    354 1HG2 VAL A  30       7.362 -19.862  -5.984  1.00  0.00           H
ATOM    355 2HG2 VAL A  30       7.251 -21.636  -5.887  1.00  0.00           H
ATOM    356 3HG2 VAL A  30       7.805 -20.701  -4.479  1.00  0.00           H
ATOM    357  N   PRO A  31      11.508 -23.347  -6.830  1.00  0.00           N
ATOM    358  CA  PRO A  31      12.798 -23.594  -7.463  1.00  0.00           C
ATOM    359  C   PRO A  31      13.237 -22.401  -8.303  1.00  0.00           C
ATOM    360  O   PRO A  31      12.422 -21.772  -8.978  1.00  0.00           O
ATOM    361  CB  PRO A  31      12.527 -24.827  -8.330  1.00  0.00           C
ATOM    362  CG  PRO A  31      11.402 -25.520  -7.640  1.00  0.00           C
ATOM    363  CD  PRO A  31      10.528 -24.404  -7.135  1.00  0.00           C
ATOM    364  HA  PRO A  31      13.546 -23.816  -6.687  1.00  0.00           H
ATOM    365 1HB  PRO A  31      12.272 -24.518  -9.355  1.00  0.00           H
ATOM    366 2HB  PRO A  31      13.433 -25.447  -8.398  1.00  0.00           H
ATOM    367 1HG  PRO A  31      10.878 -26.185  -8.341  1.00  0.00           H
ATOM    368 2HG  PRO A  31      11.789 -26.155  -6.828  1.00  0.00           H
ATOM    369 1HD  PRO A  31       9.827 -24.100  -7.927  1.00  0.00           H
ATOM    370 2HD  PRO A  31       9.982 -24.740  -6.241  1.00  0.00           H
ATOM    371  N   SER A  32      14.529 -22.096  -8.258  1.00  0.00           N
ATOM    372  CA  SER A  32      15.089 -21.015  -9.062  1.00  0.00           C
ATOM    373  C   SER A  32      15.074 -21.366 -10.544  1.00  0.00           C
ATOM    374  O   SER A  32      15.202 -20.490 -11.399  1.00  0.00           O
ATOM    375  CB  SER A  32      16.508 -20.717  -8.618  1.00  0.00           C
ATOM    376  OG  SER A  32      17.363 -21.787  -8.915  1.00  0.00           O
ATOM    377  H   SER A  32      15.139 -22.626  -7.652  1.00  0.00           H
ATOM    378  HA  SER A  32      14.480 -20.123  -8.914  1.00  0.00           H
ATOM    379 1HB  SER A  32      16.862 -19.814  -9.116  1.00  0.00           H
ATOM    380 2HB  SER A  32      16.521 -20.525  -7.545  1.00  0.00           H
ATOM    381  HG  SER A  32      17.356 -21.872  -9.872  1.00  0.00           H
ATOM    382  N   ASN A  33      14.917 -22.651 -10.841  1.00  0.00           N
ATOM    383  CA  ASN A  33      14.847 -23.114 -12.222  1.00  0.00           C
ATOM    384  C   ASN A  33      13.443 -22.944 -12.790  1.00  0.00           C
ATOM    385  O   ASN A  33      13.234 -23.057 -13.997  1.00  0.00           O
ATOM    386  CB  ASN A  33      15.292 -24.562 -12.322  1.00  0.00           C
ATOM    387  CG  ASN A  33      16.764 -24.732 -12.075  1.00  0.00           C
ATOM    388  OD1 ASN A  33      17.554 -23.806 -12.293  1.00  0.00           O
ATOM    389  ND2 ASN A  33      17.151 -25.898 -11.624  1.00  0.00           N
ATOM    390  H   ASN A  33      14.843 -23.324 -10.092  1.00  0.00           H
ATOM    391  HA  ASN A  33      15.517 -22.502 -12.827  1.00  0.00           H
ATOM    392 1HB  ASN A  33      14.742 -25.163 -11.597  1.00  0.00           H
ATOM    393 2HB  ASN A  33      15.054 -24.948 -13.314  1.00  0.00           H
ATOM    394 1HD2 ASN A  33      18.119 -26.068 -11.441  1.00  0.00           H
ATOM    395 2HD2 ASN A  33      16.478 -26.619 -11.462  1.00  0.00           H
ATOM    396  N   ALA A  34      12.484 -22.672 -11.911  1.00  0.00           N
ATOM    397  CA  ALA A  34      11.104 -22.455 -12.327  1.00  0.00           C
ATOM    398  C   ALA A  34      10.941 -21.103 -13.009  1.00  0.00           C
ATOM    399  O   ALA A  34      11.636 -20.142 -12.679  1.00  0.00           O
ATOM    400  CB  ALA A  34      10.168 -22.560 -11.132  1.00  0.00           C
ATOM    401  H   ALA A  34      12.718 -22.615 -10.930  1.00  0.00           H
ATOM    402  HA  ALA A  34      10.842 -23.227 -13.050  1.00  0.00           H
ATOM    403 1HB  ALA A  34       9.140 -22.396 -11.459  1.00  0.00           H
ATOM    404 2HB  ALA A  34      10.253 -23.554 -10.690  1.00  0.00           H
ATOM    405 3HB  ALA A  34      10.437 -21.810 -10.392  1.00  0.00           H
ATOM    406  N   SER A  35      10.018 -21.034 -13.963  1.00  0.00           N
ATOM    407  CA  SER A  35       9.757 -19.796 -14.689  1.00  0.00           C
ATOM    408  C   SER A  35       8.955 -18.818 -13.840  1.00  0.00           C
ATOM    409  O   SER A  35       8.387 -19.193 -12.812  1.00  0.00           O
ATOM    410  CB  SER A  35       9.011 -20.093 -15.975  1.00  0.00           C
ATOM    411  OG  SER A  35       7.700 -20.512 -15.710  1.00  0.00           O
ATOM    412  H   SER A  35       9.483 -21.860 -14.190  1.00  0.00           H
ATOM    413  HA  SER A  35      10.712 -19.331 -14.936  1.00  0.00           H
ATOM    414 1HB  SER A  35       8.991 -19.200 -16.598  1.00  0.00           H
ATOM    415 2HB  SER A  35       9.537 -20.868 -16.530  1.00  0.00           H
ATOM    416  HG  SER A  35       7.423 -21.016 -16.478  1.00  0.00           H
ATOM    417  N   TRP A  36       8.910 -17.563 -14.274  1.00  0.00           N
ATOM    418  CA  TRP A  36       8.122 -16.544 -13.592  1.00  0.00           C
ATOM    419  C   TRP A  36       6.655 -16.943 -13.513  1.00  0.00           C
ATOM    420  O   TRP A  36       6.013 -16.783 -12.474  1.00  0.00           O
ATOM    421  CB  TRP A  36       8.252 -15.200 -14.312  1.00  0.00           C
ATOM    422  CG  TRP A  36       7.515 -14.085 -13.633  1.00  0.00           C
ATOM    423  CD1 TRP A  36       7.380 -13.895 -12.290  1.00  0.00           C
ATOM    424  CD2 TRP A  36       6.805 -12.992 -14.266  1.00  0.00           C
ATOM    425  NE1 TRP A  36       6.638 -12.767 -12.044  1.00  0.00           N
ATOM    426  CE2 TRP A  36       6.279 -12.201 -13.241  1.00  0.00           C
ATOM    427  CE3 TRP A  36       6.579 -12.629 -15.598  1.00  0.00           C
ATOM    428  CZ2 TRP A  36       5.534 -11.062 -13.503  1.00  0.00           C
ATOM    429  CZ3 TRP A  36       5.833 -11.485 -15.861  1.00  0.00           C
ATOM    430  CH2 TRP A  36       5.325 -10.723 -14.841  1.00  0.00           C
ATOM    431  H   TRP A  36       9.436 -17.309 -15.098  1.00  0.00           H
ATOM    432  HA  TRP A  36       8.504 -16.434 -12.577  1.00  0.00           H
ATOM    433 1HB  TRP A  36       9.303 -14.924 -14.381  1.00  0.00           H
ATOM    434 2HB  TRP A  36       7.870 -15.294 -15.328  1.00  0.00           H
ATOM    435  HD1 TRP A  36       7.800 -14.545 -11.525  1.00  0.00           H
ATOM    436  HE1 TRP A  36       6.394 -12.411 -11.131  1.00  0.00           H
ATOM    437  HE3 TRP A  36       6.982 -13.230 -16.414  1.00  0.00           H
ATOM    438  HZ2 TRP A  36       5.122 -10.443 -12.706  1.00  0.00           H
ATOM    439  HZ3 TRP A  36       5.660 -11.209 -16.903  1.00  0.00           H
ATOM    440  HH2 TRP A  36       4.745  -9.832 -15.082  1.00  0.00           H
ATOM    441  N   GLU A  37       6.128 -17.464 -14.615  1.00  0.00           N
ATOM    442  CA  GLU A  37       4.760 -17.968 -14.647  1.00  0.00           C
ATOM    443  C   GLU A  37       4.538 -19.027 -13.576  1.00  0.00           C
ATOM    444  O   GLU A  37       3.582 -18.953 -12.805  1.00  0.00           O
ATOM    445  CB  GLU A  37       4.438 -18.548 -16.026  1.00  0.00           C
ATOM    446  CG  GLU A  37       3.036 -19.126 -16.153  1.00  0.00           C
ATOM    447  CD  GLU A  37       2.763 -19.707 -17.513  1.00  0.00           C
ATOM    448  OE1 GLU A  37       3.543 -19.474 -18.404  1.00  0.00           O
ATOM    449  OE2 GLU A  37       1.773 -20.385 -17.659  1.00  0.00           O
ATOM    450  H   GLU A  37       6.690 -17.512 -15.453  1.00  0.00           H
ATOM    451  HA  GLU A  37       4.081 -17.138 -14.450  1.00  0.00           H
ATOM    452 1HB  GLU A  37       4.549 -17.772 -16.784  1.00  0.00           H
ATOM    453 2HB  GLU A  37       5.148 -19.340 -16.264  1.00  0.00           H
ATOM    454 1HG  GLU A  37       2.907 -19.908 -15.405  1.00  0.00           H
ATOM    455 2HG  GLU A  37       2.310 -18.341 -15.946  1.00  0.00           H
ATOM    456  N   GLN A  38       5.428 -20.013 -13.532  1.00  0.00           N
ATOM    457  CA  GLN A  38       5.330 -21.090 -12.555  1.00  0.00           C
ATOM    458  C   GLN A  38       5.441 -20.557 -11.133  1.00  0.00           C
ATOM    459  O   GLN A  38       4.725 -20.999 -10.236  1.00  0.00           O
ATOM    460  CB  GLN A  38       6.416 -22.141 -12.805  1.00  0.00           C
ATOM    461  CG  GLN A  38       6.205 -22.967 -14.061  1.00  0.00           C
ATOM    462  CD  GLN A  38       7.367 -23.902 -14.342  1.00  0.00           C
ATOM    463  OE1 GLN A  38       8.534 -23.508 -14.254  1.00  0.00           O
ATOM    464  NE2 GLN A  38       7.056 -25.147 -14.679  1.00  0.00           N
ATOM    465  H   GLN A  38       6.192 -20.017 -14.193  1.00  0.00           H
ATOM    466  HA  GLN A  38       4.356 -21.566 -12.660  1.00  0.00           H
ATOM    467 1HB  GLN A  38       7.387 -21.650 -12.883  1.00  0.00           H
ATOM    468 2HB  GLN A  38       6.464 -22.824 -11.956  1.00  0.00           H
ATOM    469 1HG  GLN A  38       5.305 -23.569 -13.942  1.00  0.00           H
ATOM    470 2HG  GLN A  38       6.096 -22.295 -14.912  1.00  0.00           H
ATOM    471 1HE2 GLN A  38       7.780 -25.810 -14.876  1.00  0.00           H
ATOM    472 2HE2 GLN A  38       6.096 -25.425 -14.738  1.00  0.00           H
ATOM    473  N   ALA A  39       6.344 -19.602 -10.934  1.00  0.00           N
ATOM    474  CA  ALA A  39       6.522 -18.976  -9.629  1.00  0.00           C
ATOM    475  C   ALA A  39       5.233 -18.314  -9.156  1.00  0.00           C
ATOM    476  O   ALA A  39       4.840 -18.456  -7.998  1.00  0.00           O
ATOM    477  CB  ALA A  39       7.651 -17.957  -9.679  1.00  0.00           C
ATOM    478  H   ALA A  39       6.922 -19.302 -11.705  1.00  0.00           H
ATOM    479  HA  ALA A  39       6.779 -19.755  -8.911  1.00  0.00           H
ATOM    480 1HB  ALA A  39       7.772 -17.499  -8.697  1.00  0.00           H
ATOM    481 2HB  ALA A  39       8.578 -18.457  -9.962  1.00  0.00           H
ATOM    482 3HB  ALA A  39       7.415 -17.188 -10.412  1.00  0.00           H
ATOM    483  N   MET A  40       4.580 -17.589 -10.058  1.00  0.00           N
ATOM    484  CA  MET A  40       3.329 -16.912  -9.737  1.00  0.00           C
ATOM    485  C   MET A  40       2.230 -17.912  -9.406  1.00  0.00           C
ATOM    486  O   MET A  40       1.417 -17.683  -8.511  1.00  0.00           O
ATOM    487  CB  MET A  40       2.903 -16.016 -10.897  1.00  0.00           C
ATOM    488  CG  MET A  40       3.763 -14.774 -11.083  1.00  0.00           C
ATOM    489  SD  MET A  40       3.088 -13.637 -12.310  1.00  0.00           S
ATOM    490  CE  MET A  40       3.414 -14.537 -13.823  1.00  0.00           C
ATOM    491  H   MET A  40       4.960 -17.507 -10.990  1.00  0.00           H
ATOM    492  HA  MET A  40       3.489 -16.292  -8.854  1.00  0.00           H
ATOM    493 1HB  MET A  40       2.931 -16.584 -11.825  1.00  0.00           H
ATOM    494 2HB  MET A  40       1.873 -15.688 -10.745  1.00  0.00           H
ATOM    495 1HG  MET A  40       3.850 -14.246 -10.135  1.00  0.00           H
ATOM    496 2HG  MET A  40       4.763 -15.069 -11.402  1.00  0.00           H
ATOM    497 1HE  MET A  40       3.051 -13.961 -14.675  1.00  0.00           H
ATOM    498 2HE  MET A  40       4.487 -14.701 -13.924  1.00  0.00           H
ATOM    499 3HE  MET A  40       2.901 -15.499 -13.792  1.00  0.00           H
ATOM    500  N   LYS A  41       2.210 -19.024 -10.133  1.00  0.00           N
ATOM    501  CA  LYS A  41       1.226 -20.075  -9.900  1.00  0.00           C
ATOM    502  C   LYS A  41       1.389 -20.684  -8.513  1.00  0.00           C
ATOM    503  O   LYS A  41       0.404 -21.008  -7.848  1.00  0.00           O
ATOM    504  CB  LYS A  41       1.342 -21.163 -10.969  1.00  0.00           C
ATOM    505  CG  LYS A  41       0.830 -20.753 -12.343  1.00  0.00           C
ATOM    506  CD  LYS A  41       1.025 -21.865 -13.362  1.00  0.00           C
ATOM    507  CE  LYS A  41       0.438 -21.489 -14.713  1.00  0.00           C
ATOM    508  NZ  LYS A  41       0.705 -22.528 -15.745  1.00  0.00           N
ATOM    509  H   LYS A  41       2.894 -19.145 -10.867  1.00  0.00           H
ATOM    510  HA  LYS A  41       0.231 -19.635  -9.957  1.00  0.00           H
ATOM    511 1HB  LYS A  41       2.386 -21.460 -11.075  1.00  0.00           H
ATOM    512 2HB  LYS A  41       0.781 -22.044 -10.653  1.00  0.00           H
ATOM    513 1HG  LYS A  41      -0.232 -20.512 -12.279  1.00  0.00           H
ATOM    514 2HG  LYS A  41       1.364 -19.865 -12.680  1.00  0.00           H
ATOM    515 1HD  LYS A  41       2.091 -22.068 -13.480  1.00  0.00           H
ATOM    516 2HD  LYS A  41       0.539 -22.774 -13.005  1.00  0.00           H
ATOM    517 1HE  LYS A  41      -0.639 -21.357 -14.619  1.00  0.00           H
ATOM    518 2HE  LYS A  41       0.869 -20.545 -15.047  1.00  0.00           H
ATOM    519 1HZ  LYS A  41       0.301 -22.241 -16.625  1.00  0.00           H
ATOM    520 2HZ  LYS A  41       1.703 -22.645 -15.855  1.00  0.00           H
ATOM    521 3HZ  LYS A  41       0.293 -23.404 -15.456  1.00  0.00           H
ATOM    522  N   MET A  42       2.636 -20.837  -8.082  1.00  0.00           N
ATOM    523  CA  MET A  42       2.930 -21.412  -6.774  1.00  0.00           C
ATOM    524  C   MET A  42       2.350 -20.557  -5.655  1.00  0.00           C
ATOM    525  O   MET A  42       1.898 -21.077  -4.634  1.00  0.00           O
ATOM    526  CB  MET A  42       4.438 -21.574  -6.596  1.00  0.00           C
ATOM    527  CG  MET A  42       5.052 -22.695  -7.422  1.00  0.00           C
ATOM    528  SD  MET A  42       4.411 -24.321  -6.974  1.00  0.00           S
ATOM    529  CE  MET A  42       5.048 -24.489  -5.310  1.00  0.00           C
ATOM    530  H   MET A  42       3.401 -20.547  -8.674  1.00  0.00           H
ATOM    531  HA  MET A  42       2.461 -22.394  -6.716  1.00  0.00           H
ATOM    532 1HB  MET A  42       4.938 -20.646  -6.869  1.00  0.00           H
ATOM    533 2HB  MET A  42       4.661 -21.770  -5.547  1.00  0.00           H
ATOM    534 1HG  MET A  42       4.849 -22.523  -8.477  1.00  0.00           H
ATOM    535 2HG  MET A  42       6.133 -22.701  -7.280  1.00  0.00           H
ATOM    536 1HE  MET A  42       4.736 -25.448  -4.896  1.00  0.00           H
ATOM    537 2HE  MET A  42       6.138 -24.441  -5.331  1.00  0.00           H
ATOM    538 3HE  MET A  42       4.661 -23.682  -4.687  1.00  0.00           H
ATOM    539  N   ILE A  43       2.367 -19.243  -5.850  1.00  0.00           N
ATOM    540  CA  ILE A  43       1.901 -18.310  -4.832  1.00  0.00           C
ATOM    541  C   ILE A  43       0.649 -17.573  -5.292  1.00  0.00           C
ATOM    542  O   ILE A  43       0.323 -16.504  -4.778  1.00  0.00           O
ATOM    543  CB  ILE A  43       2.997 -17.289  -4.478  1.00  0.00           C
ATOM    544  CG1 ILE A  43       3.393 -16.481  -5.716  1.00  0.00           C
ATOM    545  CG2 ILE A  43       4.209 -17.993  -3.888  1.00  0.00           C
ATOM    546  CD1 ILE A  43       4.298 -15.307  -5.416  1.00  0.00           C
ATOM    547  H   ILE A  43       2.713 -18.881  -6.728  1.00  0.00           H
ATOM    548  HA  ILE A  43       1.653 -18.874  -3.934  1.00  0.00           H
ATOM    549  HB  ILE A  43       2.610 -16.578  -3.749  1.00  0.00           H
ATOM    550 1HG1 ILE A  43       3.902 -17.131  -6.428  1.00  0.00           H
ATOM    551 2HG1 ILE A  43       2.497 -16.101  -6.206  1.00  0.00           H
ATOM    552 1HG2 ILE A  43       4.975 -17.257  -3.644  1.00  0.00           H
ATOM    553 2HG2 ILE A  43       3.916 -18.525  -2.983  1.00  0.00           H
ATOM    554 3HG2 ILE A  43       4.607 -18.704  -4.613  1.00  0.00           H
ATOM    555 1HD1 ILE A  43       4.535 -14.784  -6.342  1.00  0.00           H
ATOM    556 2HD1 ILE A  43       3.793 -14.624  -4.731  1.00  0.00           H
ATOM    557 3HD1 ILE A  43       5.219 -15.666  -4.957  1.00  0.00           H
ATOM    558  N   ILE A  44      -0.049 -18.153  -6.262  1.00  0.00           N
ATOM    559  CA  ILE A  44      -1.213 -17.509  -6.858  1.00  0.00           C
ATOM    560  C   ILE A  44      -2.376 -17.455  -5.875  1.00  0.00           C
ATOM    561  O   ILE A  44      -3.224 -16.566  -5.949  1.00  0.00           O
ATOM    562  CB  ILE A  44      -1.655 -18.244  -8.136  1.00  0.00           C
ATOM    563  CG1 ILE A  44      -2.528 -17.332  -9.004  1.00  0.00           C
ATOM    564  CG2 ILE A  44      -2.401 -19.522  -7.785  1.00  0.00           C
ATOM    565  CD1 ILE A  44      -2.752 -17.854 -10.403  1.00  0.00           C
ATOM    566  H   ILE A  44       0.234 -19.063  -6.596  1.00  0.00           H
ATOM    567  HA  ILE A  44      -0.945 -16.486  -7.123  1.00  0.00           H
ATOM    568  HB  ILE A  44      -0.778 -18.499  -8.730  1.00  0.00           H
ATOM    569 1HG1 ILE A  44      -3.499 -17.200  -8.528  1.00  0.00           H
ATOM    570 2HG1 ILE A  44      -2.064 -16.348  -9.077  1.00  0.00           H
ATOM    571 1HG2 ILE A  44      -2.706 -20.029  -8.699  1.00  0.00           H
ATOM    572 2HG2 ILE A  44      -1.749 -20.177  -7.207  1.00  0.00           H
ATOM    573 3HG2 ILE A  44      -3.284 -19.278  -7.193  1.00  0.00           H
ATOM    574 1HD1 ILE A  44      -3.379 -17.154 -10.956  1.00  0.00           H
ATOM    575 2HD1 ILE A  44      -1.793 -17.961 -10.911  1.00  0.00           H
ATOM    576 3HD1 ILE A  44      -3.248 -18.823 -10.356  1.00  0.00           H
ATOM    577  N   ASN A  45      -2.411 -18.413  -4.955  1.00  0.00           N
ATOM    578  CA  ASN A  45      -3.470 -18.478  -3.956  1.00  0.00           C
ATOM    579  C   ASN A  45      -3.013 -17.890  -2.627  1.00  0.00           C
ATOM    580  O   ASN A  45      -2.705 -18.621  -1.686  1.00  0.00           O
ATOM    581  CB  ASN A  45      -3.945 -19.908  -3.772  1.00  0.00           C
ATOM    582  CG  ASN A  45      -5.157 -20.006  -2.888  1.00  0.00           C
ATOM    583  OD1 ASN A  45      -5.662 -18.992  -2.392  1.00  0.00           O
ATOM    584  ND2 ASN A  45      -5.633 -21.207  -2.682  1.00  0.00           N
ATOM    585  H   ASN A  45      -1.684 -19.114  -4.946  1.00  0.00           H
ATOM    586  HA  ASN A  45      -4.312 -17.875  -4.303  1.00  0.00           H
ATOM    587 1HB  ASN A  45      -4.182 -20.340  -4.744  1.00  0.00           H
ATOM    588 2HB  ASN A  45      -3.143 -20.503  -3.335  1.00  0.00           H
ATOM    589 1HD2 ASN A  45      -6.439 -21.332  -2.101  1.00  0.00           H
ATOM    590 2HD2 ASN A  45      -5.193 -21.999  -3.102  1.00  0.00           H
ATOM    591  N   ASP A  46      -2.970 -16.563  -2.556  1.00  0.00           N
ATOM    592  CA  ASP A  46      -2.586 -15.874  -1.331  1.00  0.00           C
ATOM    593  C   ASP A  46      -3.051 -14.424  -1.345  1.00  0.00           C
ATOM    594  O   ASP A  46      -2.872 -13.715  -2.336  1.00  0.00           O
ATOM    595  CB  ASP A  46      -1.068 -15.928  -1.138  1.00  0.00           C
ATOM    596  CG  ASP A  46      -0.641 -15.615   0.290  1.00  0.00           C
ATOM    597  OD1 ASP A  46      -0.800 -14.492   0.705  1.00  0.00           O
ATOM    598  OD2 ASP A  46      -0.159 -16.503   0.952  1.00  0.00           O
ATOM    599  H   ASP A  46      -3.208 -16.020  -3.373  1.00  0.00           H
ATOM    600  HA  ASP A  46      -3.062 -16.376  -0.488  1.00  0.00           H
ATOM    601 1HB  ASP A  46      -0.703 -16.920  -1.402  1.00  0.00           H
ATOM    602 2HB  ASP A  46      -0.590 -15.214  -1.809  1.00  0.00           H
ATOM    603  N   PRO A  47      -3.648 -13.987  -0.242  1.00  0.00           N
ATOM    604  CA  PRO A  47      -4.105 -12.609  -0.111  1.00  0.00           C
ATOM    605  C   PRO A  47      -2.983 -11.625  -0.416  1.00  0.00           C
ATOM    606  O   PRO A  47      -3.214 -10.565  -0.998  1.00  0.00           O
ATOM    607  CB  PRO A  47      -4.546 -12.529   1.354  1.00  0.00           C
ATOM    608  CG  PRO A  47      -4.973 -13.919   1.683  1.00  0.00           C
ATOM    609  CD  PRO A  47      -3.982 -14.795   0.964  1.00  0.00           C
ATOM    610  HA  PRO A  47      -4.956 -12.445  -0.789  1.00  0.00           H
ATOM    611 1HB  PRO A  47      -3.711 -12.179   1.979  1.00  0.00           H
ATOM    612 2HB  PRO A  47      -5.358 -11.795   1.462  1.00  0.00           H
ATOM    613 1HG  PRO A  47      -4.960 -14.071   2.773  1.00  0.00           H
ATOM    614 2HG  PRO A  47      -6.008 -14.088   1.351  1.00  0.00           H
ATOM    615 1HD  PRO A  47      -3.104 -14.959   1.604  1.00  0.00           H
ATOM    616 2HD  PRO A  47      -4.459 -15.753   0.706  1.00  0.00           H
ATOM    617  N   ARG A  48      -1.766 -11.981  -0.016  1.00  0.00           N
ATOM    618  CA  ARG A  48      -0.619 -11.094  -0.170  1.00  0.00           C
ATOM    619  C   ARG A  48      -0.200 -10.986  -1.631  1.00  0.00           C
ATOM    620  O   ARG A  48       0.274  -9.939  -2.074  1.00  0.00           O
ATOM    621  CB  ARG A  48       0.557 -11.593   0.656  1.00  0.00           C
ATOM    622  CG  ARG A  48       0.367 -11.496   2.162  1.00  0.00           C
ATOM    623  CD  ARG A  48       1.397 -12.275   2.896  1.00  0.00           C
ATOM    624  NE  ARG A  48       1.243 -13.707   2.691  1.00  0.00           N
ATOM    625  CZ  ARG A  48       2.108 -14.640   3.133  1.00  0.00           C
ATOM    626  NH1 ARG A  48       3.182 -14.278   3.800  1.00  0.00           N
ATOM    627  NH2 ARG A  48       1.879 -15.920   2.894  1.00  0.00           N
ATOM    628  H   ARG A  48      -1.632 -12.890   0.404  1.00  0.00           H
ATOM    629  HA  ARG A  48      -0.899 -10.103   0.186  1.00  0.00           H
ATOM    630 1HB  ARG A  48       0.755 -12.636   0.415  1.00  0.00           H
ATOM    631 2HB  ARG A  48       1.450 -11.023   0.399  1.00  0.00           H
ATOM    632 1HG  ARG A  48       0.440 -10.453   2.472  1.00  0.00           H
ATOM    633 2HG  ARG A  48      -0.615 -11.887   2.431  1.00  0.00           H
ATOM    634 1HD  ARG A  48       2.388 -11.986   2.549  1.00  0.00           H
ATOM    635 2HD  ARG A  48       1.313 -12.073   3.964  1.00  0.00           H
ATOM    636  HE  ARG A  48       0.429 -14.024   2.181  1.00  0.00           H
ATOM    637 1HH1 ARG A  48       3.357 -13.300   3.982  1.00  0.00           H
ATOM    638 2HH1 ARG A  48       3.830 -14.978   4.131  1.00  0.00           H
ATOM    639 1HH2 ARG A  48       1.053 -16.197   2.381  1.00  0.00           H
ATOM    640 2HH2 ARG A  48       2.527 -16.618   3.225  1.00  0.00           H
ATOM    641  N   TYR A  49      -0.377 -12.072  -2.375  1.00  0.00           N
ATOM    642  CA  TYR A  49      -0.147 -12.060  -3.814  1.00  0.00           C
ATOM    643  C   TYR A  49      -1.147 -11.157  -4.525  1.00  0.00           C
ATOM    644  O   TYR A  49      -0.778 -10.373  -5.399  1.00  0.00           O
ATOM    645  CB  TYR A  49      -0.219 -13.481  -4.380  1.00  0.00           C
ATOM    646  CG  TYR A  49      -0.050 -13.549  -5.881  1.00  0.00           C
ATOM    647  CD1 TYR A  49       1.218 -13.478  -6.441  1.00  0.00           C
ATOM    648  CD2 TYR A  49      -1.162 -13.684  -6.699  1.00  0.00           C
ATOM    649  CE1 TYR A  49       1.371 -13.540  -7.812  1.00  0.00           C
ATOM    650  CE2 TYR A  49      -1.008 -13.747  -8.070  1.00  0.00           C
ATOM    651  CZ  TYR A  49       0.253 -13.676  -8.627  1.00  0.00           C
ATOM    652  OH  TYR A  49       0.406 -13.738  -9.993  1.00  0.00           O
ATOM    653  H   TYR A  49      -0.679 -12.928  -1.932  1.00  0.00           H
ATOM    654  HA  TYR A  49       0.850 -11.660  -4.002  1.00  0.00           H
ATOM    655 1HB  TYR A  49       0.557 -14.095  -3.921  1.00  0.00           H
ATOM    656 2HB  TYR A  49      -1.180 -13.924  -4.125  1.00  0.00           H
ATOM    657  HD1 TYR A  49       2.091 -13.372  -5.798  1.00  0.00           H
ATOM    658  HD2 TYR A  49      -2.158 -13.739  -6.260  1.00  0.00           H
ATOM    659  HE1 TYR A  49       2.367 -13.485  -8.252  1.00  0.00           H
ATOM    660  HE2 TYR A  49      -1.882 -13.852  -8.712  1.00  0.00           H
ATOM    661  HH  TYR A  49      -0.425 -14.001 -10.395  1.00  0.00           H
ATOM    662  N   SER A  50      -2.415 -11.274  -4.146  1.00  0.00           N
ATOM    663  CA  SER A  50      -3.474 -10.479  -4.756  1.00  0.00           C
ATOM    664  C   SER A  50      -3.243  -8.990  -4.533  1.00  0.00           C
ATOM    665  O   SER A  50      -3.652  -8.160  -5.345  1.00  0.00           O
ATOM    666  CB  SER A  50      -4.821 -10.882  -4.190  1.00  0.00           C
ATOM    667  OG  SER A  50      -4.945 -10.480  -2.854  1.00  0.00           O
ATOM    668  H   SER A  50      -2.651 -11.930  -3.414  1.00  0.00           H
ATOM    669  HA  SER A  50      -3.472 -10.669  -5.830  1.00  0.00           H
ATOM    670 1HB  SER A  50      -5.615 -10.429  -4.784  1.00  0.00           H
ATOM    671 2HB  SER A  50      -4.937 -11.963  -4.260  1.00  0.00           H
ATOM    672  HG  SER A  50      -4.055 -10.482  -2.493  1.00  0.00           H
ATOM    673  N   ALA A  51      -2.586  -8.658  -3.427  1.00  0.00           N
ATOM    674  CA  ALA A  51      -2.159  -7.287  -3.172  1.00  0.00           C
ATOM    675  C   ALA A  51      -1.002  -6.893  -4.083  1.00  0.00           C
ATOM    676  O   ALA A  51      -0.912  -5.749  -4.527  1.00  0.00           O
ATOM    677  CB  ALA A  51      -1.764  -7.117  -1.712  1.00  0.00           C
ATOM    678  H   ALA A  51      -2.379  -9.373  -2.745  1.00  0.00           H
ATOM    679  HA  ALA A  51      -2.996  -6.625  -3.391  1.00  0.00           H
ATOM    680 1HB  ALA A  51      -1.447  -6.090  -1.539  1.00  0.00           H
ATOM    681 2HB  ALA A  51      -2.618  -7.347  -1.076  1.00  0.00           H
ATOM    682 3HB  ALA A  51      -0.945  -7.794  -1.477  1.00  0.00           H
ATOM    683  N   LEU A  52      -0.120  -7.848  -4.357  1.00  0.00           N
ATOM    684  CA  LEU A  52       1.049  -7.594  -5.190  1.00  0.00           C
ATOM    685  C   LEU A  52       0.798  -8.008  -6.634  1.00  0.00           C
ATOM    686  O   LEU A  52       1.703  -7.967  -7.468  1.00  0.00           O
ATOM    687  CB  LEU A  52       2.265  -8.349  -4.639  1.00  0.00           C
ATOM    688  CG  LEU A  52       2.692  -7.974  -3.215  1.00  0.00           C
ATOM    689  CD1 LEU A  52       3.812  -8.900  -2.758  1.00  0.00           C
ATOM    690  CD2 LEU A  52       3.140  -6.520  -3.184  1.00  0.00           C
ATOM    691  H   LEU A  52      -0.265  -8.774  -3.980  1.00  0.00           H
ATOM    692  HA  LEU A  52       1.262  -6.526  -5.171  1.00  0.00           H
ATOM    693 1HB  LEU A  52       2.046  -9.416  -4.649  1.00  0.00           H
ATOM    694 2HB  LEU A  52       3.114  -8.168  -5.298  1.00  0.00           H
ATOM    695  HG  LEU A  52       1.851  -8.109  -2.534  1.00  0.00           H
ATOM    696 1HD1 LEU A  52       4.116  -8.634  -1.746  1.00  0.00           H
ATOM    697 2HD1 LEU A  52       3.459  -9.931  -2.771  1.00  0.00           H
ATOM    698 3HD1 LEU A  52       4.664  -8.799  -3.431  1.00  0.00           H
ATOM    699 1HD2 LEU A  52       3.442  -6.253  -2.172  1.00  0.00           H
ATOM    700 2HD2 LEU A  52       3.983  -6.384  -3.862  1.00  0.00           H
ATOM    701 3HD2 LEU A  52       2.315  -5.879  -3.498  1.00  0.00           H
ATOM    702  N   ALA A  53      -0.436  -8.406  -6.924  1.00  0.00           N
ATOM    703  CA  ALA A  53      -0.784  -8.921  -8.243  1.00  0.00           C
ATOM    704  C   ALA A  53      -0.546  -7.876  -9.323  1.00  0.00           C
ATOM    705  O   ALA A  53      -0.179  -8.207 -10.451  1.00  0.00           O
ATOM    706  CB  ALA A  53      -2.234  -9.384  -8.265  1.00  0.00           C
ATOM    707  H   ALA A  53      -1.151  -8.350  -6.213  1.00  0.00           H
ATOM    708  HA  ALA A  53      -0.139  -9.775  -8.455  1.00  0.00           H
ATOM    709 1HB  ALA A  53      -2.480  -9.766  -9.255  1.00  0.00           H
ATOM    710 2HB  ALA A  53      -2.376 -10.173  -7.527  1.00  0.00           H
ATOM    711 3HB  ALA A  53      -2.886  -8.545  -8.028  1.00  0.00           H
ATOM    712  N   LYS A  54      -0.756  -6.612  -8.974  1.00  0.00           N
ATOM    713  CA  LYS A  54      -0.623  -5.518  -9.930  1.00  0.00           C
ATOM    714  C   LYS A  54       0.690  -4.774  -9.736  1.00  0.00           C
ATOM    715  O   LYS A  54       0.853  -3.648 -10.210  1.00  0.00           O
ATOM    716  CB  LYS A  54      -1.801  -4.551  -9.805  1.00  0.00           C
ATOM    717  CG  LYS A  54      -3.153  -5.155 -10.160  1.00  0.00           C
ATOM    718  CD  LYS A  54      -4.266  -4.124 -10.047  1.00  0.00           C
ATOM    719  CE  LYS A  54      -5.617  -4.725 -10.410  1.00  0.00           C
ATOM    720  NZ  LYS A  54      -6.720  -3.736 -10.274  1.00  0.00           N
ATOM    721  H   LYS A  54      -1.015  -6.402  -8.020  1.00  0.00           H
ATOM    722  HA  LYS A  54      -0.624  -5.939 -10.937  1.00  0.00           H
ATOM    723 1HB  LYS A  54      -1.859  -4.180  -8.782  1.00  0.00           H
ATOM    724 2HB  LYS A  54      -1.637  -3.692 -10.456  1.00  0.00           H
ATOM    725 1HG  LYS A  54      -3.124  -5.536 -11.183  1.00  0.00           H
ATOM    726 2HG  LYS A  54      -3.368  -5.986  -9.489  1.00  0.00           H
ATOM    727 1HD  LYS A  54      -4.309  -3.746  -9.026  1.00  0.00           H
ATOM    728 2HD  LYS A  54      -4.059  -3.290 -10.717  1.00  0.00           H
ATOM    729 1HE  LYS A  54      -5.591  -5.082 -11.438  1.00  0.00           H
ATOM    730 2HE  LYS A  54      -5.824  -5.574  -9.759  1.00  0.00           H
ATOM    731 1HZ  LYS A  54      -7.597  -4.172 -10.522  1.00  0.00           H
ATOM    732 2HZ  LYS A  54      -6.765  -3.411  -9.318  1.00  0.00           H
ATOM    733 3HZ  LYS A  54      -6.549  -2.953 -10.887  1.00  0.00           H
ATOM    734  N   LEU A  55       1.626  -5.406  -9.038  1.00  0.00           N
ATOM    735  CA  LEU A  55       2.951  -4.832  -8.836  1.00  0.00           C
ATOM    736  C   LEU A  55       3.730  -4.770 -10.143  1.00  0.00           C
ATOM    737  O   LEU A  55       4.000  -5.798 -10.765  1.00  0.00           O
ATOM    738  CB  LEU A  55       3.734  -5.655  -7.805  1.00  0.00           C
ATOM    739  CG  LEU A  55       5.145  -5.146  -7.480  1.00  0.00           C
ATOM    740  CD1 LEU A  55       5.051  -3.778  -6.818  1.00  0.00           C
ATOM    741  CD2 LEU A  55       5.848  -6.145  -6.573  1.00  0.00           C
ATOM    742  H   LEU A  55       1.415  -6.309  -8.636  1.00  0.00           H
ATOM    743  HA  LEU A  55       2.834  -3.817  -8.458  1.00  0.00           H
ATOM    744 1HB  LEU A  55       3.167  -5.677  -6.876  1.00  0.00           H
ATOM    745 2HB  LEU A  55       3.827  -6.677  -8.173  1.00  0.00           H
ATOM    746  HG  LEU A  55       5.712  -5.031  -8.404  1.00  0.00           H
ATOM    747 1HD1 LEU A  55       6.053  -3.417  -6.587  1.00  0.00           H
ATOM    748 2HD1 LEU A  55       4.561  -3.079  -7.496  1.00  0.00           H
ATOM    749 3HD1 LEU A  55       4.474  -3.858  -5.898  1.00  0.00           H
ATOM    750 1HD2 LEU A  55       6.851  -5.784  -6.342  1.00  0.00           H
ATOM    751 2HD2 LEU A  55       5.282  -6.259  -5.649  1.00  0.00           H
ATOM    752 3HD2 LEU A  55       5.917  -7.109  -7.079  1.00  0.00           H
ATOM    753  N   SER A  56       4.090  -3.560 -10.556  1.00  0.00           N
ATOM    754  CA  SER A  56       4.762  -3.353 -11.833  1.00  0.00           C
ATOM    755  C   SER A  56       6.161  -3.957 -11.823  1.00  0.00           C
ATOM    756  O   SER A  56       6.729  -4.247 -12.876  1.00  0.00           O
ATOM    757  CB  SER A  56       4.842  -1.871 -12.147  1.00  0.00           C
ATOM    758  OG  SER A  56       5.717  -1.219 -11.268  1.00  0.00           O
ATOM    759  H   SER A  56       3.892  -2.761  -9.969  1.00  0.00           H
ATOM    760  HA  SER A  56       4.181  -3.847 -12.613  1.00  0.00           H
ATOM    761 1HB  SER A  56       5.185  -1.736 -13.172  1.00  0.00           H
ATOM    762 2HB  SER A  56       3.850  -1.430 -12.072  1.00  0.00           H
ATOM    763  HG  SER A  56       6.598  -1.532 -11.490  1.00  0.00           H
ATOM    764  N   GLU A  57       6.710  -4.143 -10.628  1.00  0.00           N
ATOM    765  CA  GLU A  57       8.041  -4.721 -10.479  1.00  0.00           C
ATOM    766  C   GLU A  57       7.963  -6.182 -10.056  1.00  0.00           C
ATOM    767  O   GLU A  57       8.940  -6.751  -9.568  1.00  0.00           O
ATOM    768  CB  GLU A  57       8.856  -3.927  -9.456  1.00  0.00           C
ATOM    769  CG  GLU A  57       9.023  -2.453  -9.793  1.00  0.00           C
ATOM    770  CD  GLU A  57       9.739  -2.228 -11.097  1.00  0.00           C
ATOM    771  OE1 GLU A  57      10.704  -2.908 -11.348  1.00  0.00           O
ATOM    772  OE2 GLU A  57       9.317  -1.375 -11.843  1.00  0.00           O
ATOM    773  H   GLU A  57       6.194  -3.879  -9.802  1.00  0.00           H
ATOM    774  HA  GLU A  57       8.549  -4.674 -11.443  1.00  0.00           H
ATOM    775 1HB  GLU A  57       8.378  -3.994  -8.478  1.00  0.00           H
ATOM    776 2HB  GLU A  57       9.850  -4.364  -9.364  1.00  0.00           H
ATOM    777 1HG  GLU A  57       8.039  -1.989  -9.848  1.00  0.00           H
ATOM    778 2HG  GLU A  57       9.579  -1.968  -8.992  1.00  0.00           H
ATOM    779  N   LYS A  58       6.794  -6.786 -10.245  1.00  0.00           N
ATOM    780  CA  LYS A  58       6.573  -8.171  -9.845  1.00  0.00           C
ATOM    781  C   LYS A  58       7.563  -9.106 -10.528  1.00  0.00           C
ATOM    782  O   LYS A  58       8.092 -10.027  -9.907  1.00  0.00           O
ATOM    783  CB  LYS A  58       5.140  -8.599 -10.165  1.00  0.00           C
ATOM    784  CG  LYS A  58       4.783 -10.003  -9.695  1.00  0.00           C
ATOM    785  CD  LYS A  58       3.278 -10.227  -9.714  1.00  0.00           C
ATOM    786  CE  LYS A  58       2.750 -10.320 -11.138  1.00  0.00           C
ATOM    787  NZ  LYS A  58       1.295 -10.631 -11.173  1.00  0.00           N
ATOM    788  H   LYS A  58       6.039  -6.272 -10.676  1.00  0.00           H
ATOM    789  HA  LYS A  58       6.729  -8.250  -8.769  1.00  0.00           H
ATOM    790 1HB  LYS A  58       4.441  -7.903  -9.700  1.00  0.00           H
ATOM    791 2HB  LYS A  58       4.978  -8.554 -11.242  1.00  0.00           H
ATOM    792 1HG  LYS A  58       5.259 -10.736 -10.348  1.00  0.00           H
ATOM    793 2HG  LYS A  58       5.151 -10.152  -8.681  1.00  0.00           H
ATOM    794 1HD  LYS A  58       3.041 -11.150  -9.185  1.00  0.00           H
ATOM    795 2HD  LYS A  58       2.781  -9.400  -9.207  1.00  0.00           H
ATOM    796 1HE  LYS A  58       2.919  -9.375 -11.652  1.00  0.00           H
ATOM    797 2HE  LYS A  58       3.288 -11.101 -11.675  1.00  0.00           H
ATOM    798 1HZ  LYS A  58       0.984 -10.685 -12.132  1.00  0.00           H
ATOM    799 2HZ  LYS A  58       1.128 -11.516 -10.714  1.00  0.00           H
ATOM    800 3HZ  LYS A  58       0.784  -9.904 -10.694  1.00  0.00           H
ATOM    801  N   LYS A  59       7.811  -8.862 -11.811  1.00  0.00           N
ATOM    802  CA  LYS A  59       8.764  -9.660 -12.572  1.00  0.00           C
ATOM    803  C   LYS A  59      10.181  -9.479 -12.042  1.00  0.00           C
ATOM    804  O   LYS A  59      10.956 -10.433 -11.975  1.00  0.00           O
ATOM    805  CB  LYS A  59       8.706  -9.293 -14.056  1.00  0.00           C
ATOM    806  CG  LYS A  59       9.573 -10.166 -14.954  1.00  0.00           C
ATOM    807  CD  LYS A  59       9.368  -9.823 -16.422  1.00  0.00           C
ATOM    808  CE  LYS A  59      10.229 -10.698 -17.321  1.00  0.00           C
ATOM    809  NZ  LYS A  59      10.046 -10.367 -18.761  1.00  0.00           N
ATOM    810  H   LYS A  59       7.325  -8.105 -12.271  1.00  0.00           H
ATOM    811  HA  LYS A  59       8.500 -10.713 -12.463  1.00  0.00           H
ATOM    812 1HB  LYS A  59       7.678  -9.367 -14.409  1.00  0.00           H
ATOM    813 2HB  LYS A  59       9.025  -8.259 -14.187  1.00  0.00           H
ATOM    814 1HG  LYS A  59      10.623 -10.022 -14.699  1.00  0.00           H
ATOM    815 2HG  LYS A  59       9.320 -11.214 -14.796  1.00  0.00           H
ATOM    816 1HD  LYS A  59       8.319  -9.965 -16.686  1.00  0.00           H
ATOM    817 2HD  LYS A  59       9.628  -8.778 -16.591  1.00  0.00           H
ATOM    818 1HE  LYS A  59      11.277 -10.566 -17.061  1.00  0.00           H
ATOM    819 2HE  LYS A  59       9.968 -11.745 -17.168  1.00  0.00           H
ATOM    820 1HZ  LYS A  59      10.632 -10.968 -19.322  1.00  0.00           H
ATOM    821 2HZ  LYS A  59       9.078 -10.504 -19.019  1.00  0.00           H
ATOM    822 3HZ  LYS A  59      10.303  -9.403 -18.919  1.00  0.00           H
ATOM    823  N   GLN A  60      10.514  -8.249 -11.667  1.00  0.00           N
ATOM    824  CA  GLN A  60      11.838  -7.940 -11.140  1.00  0.00           C
ATOM    825  C   GLN A  60      12.033  -8.544  -9.755  1.00  0.00           C
ATOM    826  O   GLN A  60      13.141  -8.936  -9.389  1.00  0.00           O
ATOM    827  CB  GLN A  60      12.053  -6.426 -11.085  1.00  0.00           C
ATOM    828  CG  GLN A  60      12.108  -5.754 -12.446  1.00  0.00           C
ATOM    829  CD  GLN A  60      13.229  -6.295 -13.313  1.00  0.00           C
ATOM    830  OE1 GLN A  60      14.341  -6.539 -12.834  1.00  0.00           O
ATOM    831  NE2 GLN A  60      12.945  -6.486 -14.596  1.00  0.00           N
ATOM    832  H   GLN A  60       9.832  -7.508 -11.750  1.00  0.00           H
ATOM    833  HA  GLN A  60      12.585  -8.374 -11.804  1.00  0.00           H
ATOM    834 1HB  GLN A  60      11.247  -5.964 -10.514  1.00  0.00           H
ATOM    835 2HB  GLN A  60      12.986  -6.210 -10.564  1.00  0.00           H
ATOM    836 1HG  GLN A  60      11.164  -5.926 -12.963  1.00  0.00           H
ATOM    837 2HG  GLN A  60      12.269  -4.686 -12.306  1.00  0.00           H
ATOM    838 1HE2 GLN A  60      13.645  -6.841 -15.217  1.00  0.00           H
ATOM    839 2HE2 GLN A  60      12.030  -6.276 -14.942  1.00  0.00           H
ATOM    840  N   ALA A  61      10.950  -8.618  -8.989  1.00  0.00           N
ATOM    841  CA  ALA A  61      10.973  -9.283  -7.692  1.00  0.00           C
ATOM    842  C   ALA A  61      11.290 -10.766  -7.839  1.00  0.00           C
ATOM    843  O   ALA A  61      12.067 -11.325  -7.064  1.00  0.00           O
ATOM    844  CB  ALA A  61       9.643  -9.097  -6.977  1.00  0.00           C
ATOM    845  H   ALA A  61      10.089  -8.201  -9.312  1.00  0.00           H
ATOM    846  HA  ALA A  61      11.763  -8.831  -7.092  1.00  0.00           H
ATOM    847 1HB  ALA A  61       9.675  -9.600  -6.010  1.00  0.00           H
ATOM    848 2HB  ALA A  61       9.456  -8.033  -6.826  1.00  0.00           H
ATOM    849 3HB  ALA A  61       8.843  -9.522  -7.580  1.00  0.00           H
ATOM    850  N   PHE A  62      10.687 -11.399  -8.840  1.00  0.00           N
ATOM    851  CA  PHE A  62      11.027 -12.772  -9.194  1.00  0.00           C
ATOM    852  C   PHE A  62      12.504 -12.902  -9.542  1.00  0.00           C
ATOM    853  O   PHE A  62      13.199 -13.778  -9.026  1.00  0.00           O
ATOM    854  CB  PHE A  62      10.176 -13.245 -10.373  1.00  0.00           C
ATOM    855  CG  PHE A  62      10.660 -14.524 -10.995  1.00  0.00           C
ATOM    856  CD1 PHE A  62      10.452 -15.741 -10.363  1.00  0.00           C
ATOM    857  CD2 PHE A  62      11.324 -14.514 -12.213  1.00  0.00           C
ATOM    858  CE1 PHE A  62      10.898 -16.919 -10.934  1.00  0.00           C
ATOM    859  CE2 PHE A  62      11.769 -15.689 -12.785  1.00  0.00           C
ATOM    860  CZ  PHE A  62      11.556 -16.893 -12.145  1.00  0.00           C
ATOM    861  H   PHE A  62       9.975 -10.916  -9.369  1.00  0.00           H
ATOM    862  HA  PHE A  62      10.819 -13.412  -8.335  1.00  0.00           H
ATOM    863 1HB  PHE A  62       9.148 -13.394 -10.045  1.00  0.00           H
ATOM    864 2HB  PHE A  62      10.164 -12.476 -11.145  1.00  0.00           H
ATOM    865  HD1 PHE A  62       9.931 -15.762  -9.405  1.00  0.00           H
ATOM    866  HD2 PHE A  62      11.493 -13.562 -12.718  1.00  0.00           H
ATOM    867  HE1 PHE A  62      10.728 -17.868 -10.425  1.00  0.00           H
ATOM    868  HE2 PHE A  62      12.290 -15.667 -13.743  1.00  0.00           H
ATOM    869  HZ  PHE A  62      11.908 -17.820 -12.595  1.00  0.00           H
ATOM    870  N   ASN A  63      12.979 -12.025 -10.419  1.00  0.00           N
ATOM    871  CA  ASN A  63      14.373 -12.047 -10.846  1.00  0.00           C
ATOM    872  C   ASN A  63      15.316 -11.930  -9.655  1.00  0.00           C
ATOM    873  O   ASN A  63      16.330 -12.624  -9.583  1.00  0.00           O
ATOM    874  CB  ASN A  63      14.642 -10.942 -11.851  1.00  0.00           C
ATOM    875  CG  ASN A  63      14.025 -11.219 -13.193  1.00  0.00           C
ATOM    876  OD1 ASN A  63      13.712 -12.369 -13.521  1.00  0.00           O
ATOM    877  ND2 ASN A  63      13.842 -10.186 -13.976  1.00  0.00           N
ATOM    878  H   ASN A  63      12.360 -11.324 -10.800  1.00  0.00           H
ATOM    879  HA  ASN A  63      14.574 -13.008 -11.324  1.00  0.00           H
ATOM    880 1HB  ASN A  63      14.247  -9.999 -11.470  1.00  0.00           H
ATOM    881 2HB  ASN A  63      15.718 -10.818 -11.977  1.00  0.00           H
ATOM    882 1HD2 ASN A  63      13.434 -10.311 -14.882  1.00  0.00           H
ATOM    883 2HD2 ASN A  63      14.109  -9.273 -13.669  1.00  0.00           H
ATOM    884  N   ALA A  64      14.976 -11.046  -8.722  1.00  0.00           N
ATOM    885  CA  ALA A  64      15.765 -10.871  -7.510  1.00  0.00           C
ATOM    886  C   ALA A  64      15.794 -12.149  -6.681  1.00  0.00           C
ATOM    887  O   ALA A  64      16.843 -12.546  -6.172  1.00  0.00           O
ATOM    888  CB  ALA A  64      15.217  -9.718  -6.682  1.00  0.00           C
ATOM    889  H   ALA A  64      14.149 -10.483  -8.857  1.00  0.00           H
ATOM    890  HA  ALA A  64      16.790 -10.639  -7.802  1.00  0.00           H
ATOM    891 1HB  ALA A  64      15.816  -9.599  -5.780  1.00  0.00           H
ATOM    892 2HB  ALA A  64      15.257  -8.798  -7.268  1.00  0.00           H
ATOM    893 3HB  ALA A  64      14.184  -9.927  -6.407  1.00  0.00           H
ATOM    894  N   TYR A  65      14.637 -12.790  -6.550  1.00  0.00           N
ATOM    895  CA  TYR A  65      14.545 -14.070  -5.860  1.00  0.00           C
ATOM    896  C   TYR A  65      15.411 -15.125  -6.535  1.00  0.00           C
ATOM    897  O   TYR A  65      16.175 -15.830  -5.877  1.00  0.00           O
ATOM    898  CB  TYR A  65      13.090 -14.541  -5.796  1.00  0.00           C
ATOM    899  CG  TYR A  65      12.923 -15.937  -5.238  1.00  0.00           C
ATOM    900  CD1 TYR A  65      12.917 -16.139  -3.865  1.00  0.00           C
ATOM    901  CD2 TYR A  65      12.776 -17.014  -6.098  1.00  0.00           C
ATOM    902  CE1 TYR A  65      12.764 -17.414  -3.356  1.00  0.00           C
ATOM    903  CE2 TYR A  65      12.624 -18.288  -5.589  1.00  0.00           C
ATOM    904  CZ  TYR A  65      12.618 -18.490  -4.224  1.00  0.00           C
ATOM    905  OH  TYR A  65      12.466 -19.760  -3.717  1.00  0.00           O
ATOM    906  H   TYR A  65      13.801 -12.378  -6.937  1.00  0.00           H
ATOM    907  HA  TYR A  65      14.914 -13.942  -4.841  1.00  0.00           H
ATOM    908 1HB  TYR A  65      12.512 -13.854  -5.175  1.00  0.00           H
ATOM    909 2HB  TYR A  65      12.657 -14.520  -6.796  1.00  0.00           H
ATOM    910  HD1 TYR A  65      13.033 -15.292  -3.189  1.00  0.00           H
ATOM    911  HD2 TYR A  65      12.782 -16.856  -7.177  1.00  0.00           H
ATOM    912  HE1 TYR A  65      12.759 -17.573  -2.278  1.00  0.00           H
ATOM    913  HE2 TYR A  65      12.509 -19.136  -6.266  1.00  0.00           H
ATOM    914  HH  TYR A  65      12.270 -20.368  -4.433  1.00  0.00           H
ATOM    915  N   LYS A  66      15.289 -15.227  -7.855  1.00  0.00           N
ATOM    916  CA  LYS A  66      16.016 -16.236  -8.616  1.00  0.00           C
ATOM    917  C   LYS A  66      17.519 -16.098  -8.417  1.00  0.00           C
ATOM    918  O   LYS A  66      18.220 -17.087  -8.202  1.00  0.00           O
ATOM    919  CB  LYS A  66      15.672 -16.136 -10.103  1.00  0.00           C
ATOM    920  CG  LYS A  66      16.368 -17.167 -10.981  1.00  0.00           C
ATOM    921  CD  LYS A  66      15.931 -17.042 -12.433  1.00  0.00           C
ATOM    922  CE  LYS A  66      16.680 -18.023 -13.323  1.00  0.00           C
ATOM    923  NZ  LYS A  66      16.263 -17.912 -14.747  1.00  0.00           N
ATOM    924  H   LYS A  66      14.675 -14.590  -8.343  1.00  0.00           H
ATOM    925  HA  LYS A  66      15.720 -17.221  -8.255  1.00  0.00           H
ATOM    926 1HB  LYS A  66      14.596 -16.254 -10.236  1.00  0.00           H
ATOM    927 2HB  LYS A  66      15.940 -15.145 -10.473  1.00  0.00           H
ATOM    928 1HG  LYS A  66      17.448 -17.025 -10.921  1.00  0.00           H
ATOM    929 2HG  LYS A  66      16.131 -18.168 -10.624  1.00  0.00           H
ATOM    930 1HD  LYS A  66      14.861 -17.239 -12.510  1.00  0.00           H
ATOM    931 2HD  LYS A  66      16.122 -16.028 -12.785  1.00  0.00           H
ATOM    932 1HE  LYS A  66      17.750 -17.831 -13.254  1.00  0.00           H
ATOM    933 2HE  LYS A  66      16.494 -19.041 -12.981  1.00  0.00           H
ATOM    934 1HZ  LYS A  66      16.782 -18.578 -15.303  1.00  0.00           H
ATOM    935 2HZ  LYS A  66      15.275 -18.107 -14.825  1.00  0.00           H
ATOM    936 3HZ  LYS A  66      16.450 -16.978 -15.081  1.00  0.00           H
ATOM    937  N   VAL A  67      18.011 -14.866  -8.488  1.00  0.00           N
ATOM    938  CA  VAL A  67      19.440 -14.602  -8.375  1.00  0.00           C
ATOM    939  C   VAL A  67      19.923 -14.789  -6.943  1.00  0.00           C
ATOM    940  O   VAL A  67      20.935 -15.448  -6.700  1.00  0.00           O
ATOM    941  CB  VAL A  67      19.758 -13.168  -8.838  1.00  0.00           C
ATOM    942  CG1 VAL A  67      21.210 -12.822  -8.542  1.00  0.00           C
ATOM    943  CG2 VAL A  67      19.462 -13.026 -10.324  1.00  0.00           C
ATOM    944  H   VAL A  67      17.377 -14.091  -8.624  1.00  0.00           H
ATOM    945  HA  VAL A  67      19.973 -15.304  -9.018  1.00  0.00           H
ATOM    946  HB  VAL A  67      19.140 -12.470  -8.275  1.00  0.00           H
ATOM    947 1HG1 VAL A  67      21.416 -11.805  -8.876  1.00  0.00           H
ATOM    948 2HG1 VAL A  67      21.390 -12.895  -7.469  1.00  0.00           H
ATOM    949 3HG1 VAL A  67      21.864 -13.516  -9.069  1.00  0.00           H
ATOM    950 1HG2 VAL A  67      19.689 -12.010 -10.644  1.00  0.00           H
ATOM    951 2HG2 VAL A  67      20.076 -13.729 -10.886  1.00  0.00           H
ATOM    952 3HG2 VAL A  67      18.408 -13.238 -10.507  1.00  0.00           H
ATOM    953  N   GLN A  68      19.195 -14.206  -5.997  1.00  0.00           N
ATOM    954  CA  GLN A  68      19.595 -14.232  -4.595  1.00  0.00           C
ATOM    955  C   GLN A  68      19.554 -15.649  -4.037  1.00  0.00           C
ATOM    956  O   GLN A  68      18.552 -16.351  -4.172  1.00  0.00           O
ATOM    957  CB  GLN A  68      18.695 -13.315  -3.764  1.00  0.00           C
ATOM    958  CG  GLN A  68      19.110 -13.189  -2.307  1.00  0.00           C
ATOM    959  CD  GLN A  68      18.275 -12.171  -1.554  1.00  0.00           C
ATOM    960  OE1 GLN A  68      17.807 -11.184  -2.129  1.00  0.00           O
ATOM    961  NE2 GLN A  68      18.085 -12.404  -0.260  1.00  0.00           N
ATOM    962  H   GLN A  68      18.340 -13.734  -6.256  1.00  0.00           H
ATOM    963  HA  GLN A  68      20.622 -13.871  -4.523  1.00  0.00           H
ATOM    964 1HB  GLN A  68      18.690 -12.316  -4.200  1.00  0.00           H
ATOM    965 2HB  GLN A  68      17.671 -13.689  -3.790  1.00  0.00           H
ATOM    966 1HG  GLN A  68      18.989 -14.157  -1.821  1.00  0.00           H
ATOM    967 2HG  GLN A  68      20.153 -12.877  -2.264  1.00  0.00           H
ATOM    968 1HE2 GLN A  68      17.543 -11.766   0.289  1.00  0.00           H
ATOM    969 2HE2 GLN A  68      18.484 -13.216   0.165  1.00  0.00           H
ATOM    970  N   THR A  69      20.648 -16.062  -3.407  1.00  0.00           N
ATOM    971  CA  THR A  69      20.747 -17.405  -2.846  1.00  0.00           C
ATOM    972  C   THR A  69      20.417 -17.406  -1.359  1.00  0.00           C
ATOM    973  O   THR A  69      20.013 -18.427  -0.804  1.00  0.00           O
ATOM    974  CB  THR A  69      22.154 -17.993  -3.063  1.00  0.00           C
ATOM    975  OG1 THR A  69      23.124 -17.186  -2.383  1.00  0.00           O
ATOM    976  CG2 THR A  69      22.489 -18.042  -4.546  1.00  0.00           C
ATOM    977  H   THR A  69      21.431 -15.431  -3.314  1.00  0.00           H
ATOM    978  HA  THR A  69      20.025 -18.045  -3.352  1.00  0.00           H
ATOM    979  HB  THR A  69      22.192 -19.003  -2.656  1.00  0.00           H
ATOM    980  HG1 THR A  69      23.348 -17.594  -1.544  1.00  0.00           H
ATOM    981 1HG2 THR A  69      23.486 -18.461  -4.681  1.00  0.00           H
ATOM    982 2HG2 THR A  69      21.760 -18.665  -5.064  1.00  0.00           H
ATOM    983 3HG2 THR A  69      22.462 -17.033  -4.957  1.00  0.00           H
ATOM    984  N   GLU A  70      20.590 -16.255  -0.718  1.00  0.00           N
ATOM    985  CA  GLU A  70      20.262 -16.107   0.695  1.00  0.00           C
ATOM    986  C   GLU A  70      18.759 -15.974   0.900  1.00  0.00           C
ATOM    987  O   GLU A  70      18.142 -15.015   0.435  1.00  0.00           O
ATOM    988  CB  GLU A  70      20.977 -14.890   1.284  1.00  0.00           C
ATOM    989  CG  GLU A  70      20.749 -14.687   2.775  1.00  0.00           C
ATOM    990  CD  GLU A  70      21.482 -13.495   3.323  1.00  0.00           C
ATOM    991  OE1 GLU A  70      22.200 -12.871   2.580  1.00  0.00           O
ATOM    992  OE2 GLU A  70      21.325 -13.209   4.486  1.00  0.00           O
ATOM    993  H   GLU A  70      20.959 -15.462  -1.223  1.00  0.00           H
ATOM    994  HA  GLU A  70      20.598 -17.000   1.223  1.00  0.00           H
ATOM    995 1HB  GLU A  70      22.051 -14.984   1.120  1.00  0.00           H
ATOM    996 2HB  GLU A  70      20.645 -13.988   0.769  1.00  0.00           H
ATOM    997 1HG  GLU A  70      19.682 -14.557   2.954  1.00  0.00           H
ATOM    998 2HG  GLU A  70      21.070 -15.582   3.306  1.00  0.00           H
ATOM    999  N   LYS A  71      18.173 -16.941   1.598  1.00  0.00           N
ATOM   1000  CA  LYS A  71      16.731 -16.966   1.812  1.00  0.00           C
ATOM   1001  C   LYS A  71      16.397 -17.028   3.298  1.00  0.00           C
ATOM   1002  O   LYS A  71      16.429 -16.029   3.962  1.00  0.00           O
ATOM   1003  OXT LYS A  71      16.100 -18.075   3.802  1.00  0.00           O
ATOM   1004  CB  LYS A  71      16.101 -18.153   1.081  1.00  0.00           C
ATOM   1005  CG  LYS A  71      16.279 -18.126  -0.432  1.00  0.00           C
ATOM   1006  CD  LYS A  71      15.584 -19.308  -1.091  1.00  0.00           C
ATOM   1007  CE  LYS A  71      15.907 -19.383  -2.575  1.00  0.00           C
ATOM   1008  NZ  LYS A  71      15.228 -20.531  -3.235  1.00  0.00           N
ATOM   1009  H   LYS A  71      18.742 -17.678   1.990  1.00  0.00           H
ATOM   1010  HA  LYS A  71      16.306 -16.045   1.413  1.00  0.00           H
ATOM   1011 1HB  LYS A  71      16.535 -19.081   1.453  1.00  0.00           H
ATOM   1012 2HB  LYS A  71      15.031 -18.184   1.292  1.00  0.00           H
ATOM   1013 1HG  LYS A  71      15.862 -17.201  -0.831  1.00  0.00           H
ATOM   1014 2HG  LYS A  71      17.341 -18.159  -0.673  1.00  0.00           H
ATOM   1015 1HD  LYS A  71      15.905 -20.233  -0.610  1.00  0.00           H
ATOM   1016 2HD  LYS A  71      14.506 -19.210  -0.968  1.00  0.00           H
ATOM   1017 1HE  LYS A  71      15.592 -18.461  -3.063  1.00  0.00           H
ATOM   1018 2HE  LYS A  71      16.984 -19.489  -2.709  1.00  0.00           H
ATOM   1019 1HZ  LYS A  71      15.468 -20.546  -4.216  1.00  0.00           H
ATOM   1020 2HZ  LYS A  71      15.528 -21.394  -2.803  1.00  0.00           H
ATOM   1021 3HZ  LYS A  71      14.228 -20.434  -3.135  1.00  0.00           H
TER    1022      LYS A  71
ENDMDL
MODEL        3
ATOM      1  N   TRP A  11       0.884  -1.416  -0.131  1.00  0.00           N
ATOM      2  CA  TRP A  11       2.140  -0.933   0.429  1.00  0.00           C
ATOM      3  C   TRP A  11       2.376   0.529   0.073  1.00  0.00           C
ATOM      4  O   TRP A  11       1.736   1.069  -0.830  1.00  0.00           O
ATOM      5  CB  TRP A  11       3.309  -1.779  -0.077  1.00  0.00           C
ATOM      6  CG  TRP A  11       3.270  -3.200   0.398  1.00  0.00           C
ATOM      7  CD1 TRP A  11       2.849  -4.285  -0.311  1.00  0.00           C
ATOM      8  CD2 TRP A  11       3.668  -3.700   1.698  1.00  0.00           C
ATOM      9  NE1 TRP A  11       2.956  -5.421   0.453  1.00  0.00           N
ATOM     10  CE2 TRP A  11       3.456  -5.081   1.685  1.00  0.00           C
ATOM     11  CE3 TRP A  11       4.180  -3.095   2.852  1.00  0.00           C
ATOM     12  CZ2 TRP A  11       3.737  -5.876   2.785  1.00  0.00           C
ATOM     13  CZ3 TRP A  11       4.462  -3.893   3.955  1.00  0.00           C
ATOM     14  CH2 TRP A  11       4.246  -5.248   3.921  1.00  0.00           C
ATOM     15 1H   TRP A  11       0.755  -2.376   0.118  1.00  0.00           H
ATOM     16 2H   TRP A  11       0.126  -0.874   0.232  1.00  0.00           H
ATOM     17 3H   TRP A  11       0.907  -1.331  -1.127  1.00  0.00           H
ATOM     18  HA  TRP A  11       2.091  -1.019   1.514  1.00  0.00           H
ATOM     19 1HB  TRP A  11       3.312  -1.782  -1.167  1.00  0.00           H
ATOM     20 2HB  TRP A  11       4.249  -1.335   0.252  1.00  0.00           H
ATOM     21  HD1 TRP A  11       2.481  -4.255  -1.335  1.00  0.00           H
ATOM     22  HE1 TRP A  11       2.707  -6.354   0.158  1.00  0.00           H
ATOM     23  HE3 TRP A  11       4.355  -2.021   2.883  1.00  0.00           H
ATOM     24  HZ2 TRP A  11       3.573  -6.954   2.778  1.00  0.00           H
ATOM     25  HZ3 TRP A  11       4.859  -3.414   4.850  1.00  0.00           H
ATOM     26  HH2 TRP A  11       4.479  -5.844   4.803  1.00  0.00           H
ATOM     27  N   ASN A  12       3.297   1.167   0.787  1.00  0.00           N
ATOM     28  CA  ASN A  12       3.598   2.576   0.568  1.00  0.00           C
ATOM     29  C   ASN A  12       4.421   2.773  -0.699  1.00  0.00           C
ATOM     30  O   ASN A  12       4.212   3.729  -1.445  1.00  0.00           O
ATOM     31  CB  ASN A  12       4.317   3.162   1.769  1.00  0.00           C
ATOM     32  CG  ASN A  12       3.413   3.325   2.960  1.00  0.00           C
ATOM     33  OD1 ASN A  12       2.194   3.469   2.814  1.00  0.00           O
ATOM     34  ND2 ASN A  12       3.988   3.307   4.135  1.00  0.00           N
ATOM     35  H   ASN A  12       3.802   0.661   1.501  1.00  0.00           H
ATOM     36  HA  ASN A  12       2.657   3.113   0.428  1.00  0.00           H
ATOM     37 1HB  ASN A  12       5.150   2.515   2.045  1.00  0.00           H
ATOM     38 2HB  ASN A  12       4.730   4.135   1.506  1.00  0.00           H
ATOM     39 1HD2 ASN A  12       3.436   3.411   4.964  1.00  0.00           H
ATOM     40 2HD2 ASN A  12       4.978   3.189   4.206  1.00  0.00           H
ATOM     41  N   THR A  13       5.359   1.862  -0.936  1.00  0.00           N
ATOM     42  CA  THR A  13       6.212   1.930  -2.117  1.00  0.00           C
ATOM     43  C   THR A  13       6.282   0.582  -2.824  1.00  0.00           C
ATOM     44  O   THR A  13       5.893  -0.444  -2.265  1.00  0.00           O
ATOM     45  CB  THR A  13       7.633   2.394  -1.748  1.00  0.00           C
ATOM     46  OG1 THR A  13       8.267   1.401  -0.932  1.00  0.00           O
ATOM     47  CG2 THR A  13       7.583   3.712  -0.990  1.00  0.00           C
ATOM     48  H   THR A  13       5.484   1.102  -0.282  1.00  0.00           H
ATOM     49  HA  THR A  13       5.784   2.652  -2.811  1.00  0.00           H
ATOM     50  HB  THR A  13       8.220   2.527  -2.657  1.00  0.00           H
ATOM     51  HG1 THR A  13       8.169   1.638  -0.006  1.00  0.00           H
ATOM     52 1HG2 THR A  13       8.596   4.025  -0.737  1.00  0.00           H
ATOM     53 2HG2 THR A  13       7.111   4.473  -1.611  1.00  0.00           H
ATOM     54 3HG2 THR A  13       7.005   3.583  -0.075  1.00  0.00           H
ATOM     55  N   LYS A  14       6.780   0.592  -4.056  1.00  0.00           N
ATOM     56  CA  LYS A  14       6.995  -0.641  -4.804  1.00  0.00           C
ATOM     57  C   LYS A  14       8.161  -1.436  -4.231  1.00  0.00           C
ATOM     58  O   LYS A  14       8.247  -2.651  -4.417  1.00  0.00           O
ATOM     59  CB  LYS A  14       7.244  -0.334  -6.282  1.00  0.00           C
ATOM     60  CG  LYS A  14       6.021   0.173  -7.034  1.00  0.00           C
ATOM     61  CD  LYS A  14       6.323   0.373  -8.511  1.00  0.00           C
ATOM     62  CE  LYS A  14       5.101   0.877  -9.264  1.00  0.00           C
ATOM     63  NZ  LYS A  14       5.369   1.033 -10.719  1.00  0.00           N
ATOM     64  H   LYS A  14       7.015   1.476  -4.484  1.00  0.00           H
ATOM     65  HA  LYS A  14       6.099  -1.257  -4.722  1.00  0.00           H
ATOM     66 1HB  LYS A  14       8.027   0.421  -6.369  1.00  0.00           H
ATOM     67 2HB  LYS A  14       7.598  -1.233  -6.785  1.00  0.00           H
ATOM     68 1HG  LYS A  14       5.207  -0.547  -6.933  1.00  0.00           H
ATOM     69 2HG  LYS A  14       5.697   1.121  -6.605  1.00  0.00           H
ATOM     70 1HD  LYS A  14       7.132   1.098  -8.621  1.00  0.00           H
ATOM     71 2HD  LYS A  14       6.644  -0.572  -8.948  1.00  0.00           H
ATOM     72 1HE  LYS A  14       4.278   0.176  -9.132  1.00  0.00           H
ATOM     73 2HE  LYS A  14       4.796   1.842  -8.859  1.00  0.00           H
ATOM     74 1HZ  LYS A  14       4.536   1.367 -11.182  1.00  0.00           H
ATOM     75 2HZ  LYS A  14       6.120   1.695 -10.855  1.00  0.00           H
ATOM     76 3HZ  LYS A  14       5.634   0.140 -11.111  1.00  0.00           H
ATOM     77  N   GLU A  15       9.057  -0.747  -3.535  1.00  0.00           N
ATOM     78  CA  GLU A  15      10.165  -1.401  -2.850  1.00  0.00           C
ATOM     79  C   GLU A  15       9.664  -2.305  -1.730  1.00  0.00           C
ATOM     80  O   GLU A  15      10.191  -3.398  -1.520  1.00  0.00           O
ATOM     81  CB  GLU A  15      11.131  -0.359  -2.283  1.00  0.00           C
ATOM     82  CG  GLU A  15      11.876   0.449  -3.336  1.00  0.00           C
ATOM     83  CD  GLU A  15      12.764  -0.399  -4.204  1.00  0.00           C
ATOM     84  OE1 GLU A  15      13.413  -1.273  -3.681  1.00  0.00           O
ATOM     85  OE2 GLU A  15      12.794  -0.171  -5.390  1.00  0.00           O
ATOM     86  H   GLU A  15       8.968   0.258  -3.478  1.00  0.00           H
ATOM     87  HA  GLU A  15      10.702  -2.018  -3.571  1.00  0.00           H
ATOM     88 1HB  GLU A  15      10.583   0.340  -1.651  1.00  0.00           H
ATOM     89 2HB  GLU A  15      11.873  -0.854  -1.655  1.00  0.00           H
ATOM     90 1HG  GLU A  15      11.148   0.958  -3.969  1.00  0.00           H
ATOM     91 2HG  GLU A  15      12.478   1.207  -2.839  1.00  0.00           H
ATOM     92  N   GLU A  16       8.644  -1.844  -1.016  1.00  0.00           N
ATOM     93  CA  GLU A  16       7.987  -2.661  -0.003  1.00  0.00           C
ATOM     94  C   GLU A  16       7.255  -3.838  -0.633  1.00  0.00           C
ATOM     95  O   GLU A  16       7.282  -4.952  -0.109  1.00  0.00           O
ATOM     96  CB  GLU A  16       7.006  -1.815   0.812  1.00  0.00           C
ATOM     97  CG  GLU A  16       7.666  -0.788   1.720  1.00  0.00           C
ATOM     98  CD  GLU A  16       6.672   0.093   2.427  1.00  0.00           C
ATOM     99  OE1 GLU A  16       5.514   0.035   2.093  1.00  0.00           O
ATOM    100  OE2 GLU A  16       7.074   0.824   3.301  1.00  0.00           O
ATOM    101  H   GLU A  16       8.314  -0.904  -1.179  1.00  0.00           H
ATOM    102  HA  GLU A  16       8.749  -3.056   0.670  1.00  0.00           H
ATOM    103 1HB  GLU A  16       6.338  -1.282   0.135  1.00  0.00           H
ATOM    104 2HB  GLU A  16       6.392  -2.466   1.433  1.00  0.00           H
ATOM    105 1HG  GLU A  16       8.265  -1.310   2.466  1.00  0.00           H
ATOM    106 2HG  GLU A  16       8.335  -0.168   1.126  1.00  0.00           H
ATOM    107  N   GLY A  17       6.600  -3.585  -1.762  1.00  0.00           N
ATOM    108  CA  GLY A  17       5.905  -4.636  -2.495  1.00  0.00           C
ATOM    109  C   GLY A  17       6.870  -5.721  -2.952  1.00  0.00           C
ATOM    110  O   GLY A  17       6.602  -6.912  -2.792  1.00  0.00           O
ATOM    111  H   GLY A  17       6.585  -2.642  -2.121  1.00  0.00           H
ATOM    112 1HA  GLY A  17       5.134  -5.073  -1.862  1.00  0.00           H
ATOM    113 2HA  GLY A  17       5.402  -4.204  -3.361  1.00  0.00           H
ATOM    114  N   LYS A  18       7.996  -5.304  -3.522  1.00  0.00           N
ATOM    115  CA  LYS A  18       9.001  -6.240  -4.010  1.00  0.00           C
ATOM    116  C   LYS A  18       9.556  -7.093  -2.876  1.00  0.00           C
ATOM    117  O   LYS A  18       9.766  -8.295  -3.036  1.00  0.00           O
ATOM    118  CB  LYS A  18      10.137  -5.491  -4.709  1.00  0.00           C
ATOM    119  CG  LYS A  18       9.782  -4.957  -6.091  1.00  0.00           C
ATOM    120  CD  LYS A  18      11.009  -4.411  -6.805  1.00  0.00           C
ATOM    121  CE  LYS A  18      11.454  -3.085  -6.205  1.00  0.00           C
ATOM    122  NZ  LYS A  18      12.491  -2.418  -7.038  1.00  0.00           N
ATOM    123  H   LYS A  18       8.159  -4.311  -3.620  1.00  0.00           H
ATOM    124  HA  LYS A  18       8.531  -6.910  -4.730  1.00  0.00           H
ATOM    125 1HB  LYS A  18      10.448  -4.646  -4.095  1.00  0.00           H
ATOM    126 2HB  LYS A  18      10.997  -6.152  -4.817  1.00  0.00           H
ATOM    127 1HG  LYS A  18       9.350  -5.760  -6.690  1.00  0.00           H
ATOM    128 2HG  LYS A  18       9.043  -4.163  -5.995  1.00  0.00           H
ATOM    129 1HD  LYS A  18      11.826  -5.129  -6.725  1.00  0.00           H
ATOM    130 2HD  LYS A  18      10.781  -4.263  -7.860  1.00  0.00           H
ATOM    131 1HE  LYS A  18      10.595  -2.421  -6.116  1.00  0.00           H
ATOM    132 2HE  LYS A  18      11.860  -3.254  -5.209  1.00  0.00           H
ATOM    133 1HZ  LYS A  18      12.759  -1.544  -6.608  1.00  0.00           H
ATOM    134 2HZ  LYS A  18      13.300  -3.018  -7.113  1.00  0.00           H
ATOM    135 3HZ  LYS A  18      12.119  -2.238  -7.960  1.00  0.00           H
ATOM    136  N   GLN A  19       9.793  -6.462  -1.730  1.00  0.00           N
ATOM    137  CA  GLN A  19      10.284  -7.170  -0.554  1.00  0.00           C
ATOM    138  C   GLN A  19       9.280  -8.211  -0.077  1.00  0.00           C
ATOM    139  O   GLN A  19       9.642  -9.353   0.205  1.00  0.00           O
ATOM    140  CB  GLN A  19      10.592  -6.183   0.576  1.00  0.00           C
ATOM    141  CG  GLN A  19      11.187  -6.825   1.817  1.00  0.00           C
ATOM    142  CD  GLN A  19      12.545  -7.446   1.553  1.00  0.00           C
ATOM    143  OE1 GLN A  19      13.388  -6.862   0.866  1.00  0.00           O
ATOM    144  NE2 GLN A  19      12.766  -8.638   2.097  1.00  0.00           N
ATOM    145  H   GLN A  19       9.627  -5.468  -1.673  1.00  0.00           H
ATOM    146  HA  GLN A  19      11.205  -7.689  -0.823  1.00  0.00           H
ATOM    147 1HB  GLN A  19      11.291  -5.427   0.218  1.00  0.00           H
ATOM    148 2HB  GLN A  19       9.676  -5.670   0.868  1.00  0.00           H
ATOM    149 1HG  GLN A  19      11.305  -6.062   2.587  1.00  0.00           H
ATOM    150 2HG  GLN A  19      10.516  -7.608   2.167  1.00  0.00           H
ATOM    151 1HE2 GLN A  19      13.645  -9.097   1.956  1.00  0.00           H
ATOM    152 2HE2 GLN A  19      12.055  -9.076   2.647  1.00  0.00           H
ATOM    153  N   ALA A  20       8.016  -7.809   0.011  1.00  0.00           N
ATOM    154  CA  ALA A  20       6.949  -8.719   0.409  1.00  0.00           C
ATOM    155  C   ALA A  20       6.791  -9.855  -0.593  1.00  0.00           C
ATOM    156  O   ALA A  20       6.542 -11.000  -0.213  1.00  0.00           O
ATOM    157  CB  ALA A  20       5.637  -7.962   0.561  1.00  0.00           C
ATOM    158  H   ALA A  20       7.789  -6.848  -0.204  1.00  0.00           H
ATOM    159  HA  ALA A  20       7.218  -9.156   1.371  1.00  0.00           H
ATOM    160 1HB  ALA A  20       4.850  -8.656   0.858  1.00  0.00           H
ATOM    161 2HB  ALA A  20       5.748  -7.191   1.323  1.00  0.00           H
ATOM    162 3HB  ALA A  20       5.373  -7.500  -0.388  1.00  0.00           H
ATOM    163  N   PHE A  21       6.940  -9.534  -1.873  1.00  0.00           N
ATOM    164  CA  PHE A  21       6.847 -10.533  -2.930  1.00  0.00           C
ATOM    165  C   PHE A  21       7.928 -11.597  -2.779  1.00  0.00           C
ATOM    166  O   PHE A  21       7.655 -12.793  -2.890  1.00  0.00           O
ATOM    167  CB  PHE A  21       6.965  -9.872  -4.304  1.00  0.00           C
ATOM    168  CG  PHE A  21       6.704 -10.805  -5.451  1.00  0.00           C
ATOM    169  CD1 PHE A  21       5.408 -11.074  -5.864  1.00  0.00           C
ATOM    170  CD2 PHE A  21       7.754 -11.417  -6.120  1.00  0.00           C
ATOM    171  CE1 PHE A  21       5.167 -11.933  -6.920  1.00  0.00           C
ATOM    172  CE2 PHE A  21       7.516 -12.276  -7.175  1.00  0.00           C
ATOM    173  CZ  PHE A  21       6.221 -12.534  -7.576  1.00  0.00           C
ATOM    174  H   PHE A  21       7.123  -8.571  -2.120  1.00  0.00           H
ATOM    175  HA  PHE A  21       5.874 -11.022  -2.860  1.00  0.00           H
ATOM    176 1HB  PHE A  21       6.259  -9.045  -4.371  1.00  0.00           H
ATOM    177 2HB  PHE A  21       7.965  -9.457  -4.424  1.00  0.00           H
ATOM    178  HD1 PHE A  21       4.575 -10.598  -5.347  1.00  0.00           H
ATOM    179  HD2 PHE A  21       8.777 -11.214  -5.803  1.00  0.00           H
ATOM    180  HE1 PHE A  21       4.143 -12.136  -7.234  1.00  0.00           H
ATOM    181  HE2 PHE A  21       8.350 -12.750  -7.692  1.00  0.00           H
ATOM    182  HZ  PHE A  21       6.032 -13.212  -8.406  1.00  0.00           H
ATOM    183  N   LYS A  22       9.154 -11.155  -2.527  1.00  0.00           N
ATOM    184  CA  LYS A  22      10.273 -12.070  -2.331  1.00  0.00           C
ATOM    185  C   LYS A  22      10.046 -12.965  -1.119  1.00  0.00           C
ATOM    186  O   LYS A  22      10.336 -14.160  -1.156  1.00  0.00           O
ATOM    187  CB  LYS A  22      11.580 -11.291  -2.173  1.00  0.00           C
ATOM    188  CG  LYS A  22      12.089 -10.649  -3.456  1.00  0.00           C
ATOM    189  CD  LYS A  22      13.454 -10.009  -3.251  1.00  0.00           C
ATOM    190  CE  LYS A  22      13.351  -8.741  -2.416  1.00  0.00           C
ATOM    191  NZ  LYS A  22      14.650  -8.018  -2.340  1.00  0.00           N
ATOM    192  H   LYS A  22       9.317 -10.160  -2.469  1.00  0.00           H
ATOM    193  HA  LYS A  22      10.354 -12.711  -3.209  1.00  0.00           H
ATOM    194 1HB  LYS A  22      11.446 -10.501  -1.433  1.00  0.00           H
ATOM    195 2HB  LYS A  22      12.359 -11.958  -1.800  1.00  0.00           H
ATOM    196 1HG  LYS A  22      12.166 -11.406  -4.236  1.00  0.00           H
ATOM    197 2HG  LYS A  22      11.385  -9.885  -3.785  1.00  0.00           H
ATOM    198 1HD  LYS A  22      14.115 -10.715  -2.745  1.00  0.00           H
ATOM    199 2HD  LYS A  22      13.889  -9.760  -4.219  1.00  0.00           H
ATOM    200 1HE  LYS A  22      12.605  -8.078  -2.850  1.00  0.00           H
ATOM    201 2HE  LYS A  22      13.034  -8.997  -1.404  1.00  0.00           H
ATOM    202 1HZ  LYS A  22      14.540  -7.186  -1.778  1.00  0.00           H
ATOM    203 2HZ  LYS A  22      15.346  -8.618  -1.921  1.00  0.00           H
ATOM    204 3HZ  LYS A  22      14.946  -7.759  -3.271  1.00  0.00           H
ATOM    205  N   GLU A  23       9.528 -12.379  -0.045  1.00  0.00           N
ATOM    206  CA  GLU A  23       9.264 -13.122   1.180  1.00  0.00           C
ATOM    207  C   GLU A  23       8.143 -14.134   0.981  1.00  0.00           C
ATOM    208  O   GLU A  23       8.167 -15.223   1.554  1.00  0.00           O
ATOM    209  CB  GLU A  23       8.902 -12.164   2.318  1.00  0.00           C
ATOM    210  CG  GLU A  23      10.052 -11.283   2.787  1.00  0.00           C
ATOM    211  CD  GLU A  23      11.220 -12.072   3.307  1.00  0.00           C
ATOM    212  OE1 GLU A  23      11.006 -12.974   4.082  1.00  0.00           O
ATOM    213  OE2 GLU A  23      12.329 -11.775   2.930  1.00  0.00           O
ATOM    214  H   GLU A  23       9.310 -11.393  -0.079  1.00  0.00           H
ATOM    215  HA  GLU A  23      10.167 -13.667   1.456  1.00  0.00           H
ATOM    216 1HB  GLU A  23       8.089 -11.511   2.000  1.00  0.00           H
ATOM    217 2HB  GLU A  23       8.547 -12.735   3.176  1.00  0.00           H
ATOM    218 1HG  GLU A  23      10.388 -10.667   1.953  1.00  0.00           H
ATOM    219 2HG  GLU A  23       9.690 -10.619   3.571  1.00  0.00           H
ATOM    220  N   LEU A  24       7.160 -13.767   0.166  1.00  0.00           N
ATOM    221  CA  LEU A  24       6.093 -14.687  -0.211  1.00  0.00           C
ATOM    222  C   LEU A  24       6.646 -15.903  -0.943  1.00  0.00           C
ATOM    223  O   LEU A  24       6.231 -17.034  -0.691  1.00  0.00           O
ATOM    224  CB  LEU A  24       5.066 -13.973  -1.097  1.00  0.00           C
ATOM    225  CG  LEU A  24       3.886 -14.831  -1.573  1.00  0.00           C
ATOM    226  CD1 LEU A  24       3.159 -15.409  -0.367  1.00  0.00           C
ATOM    227  CD2 LEU A  24       2.950 -13.982  -2.420  1.00  0.00           C
ATOM    228  H   LEU A  24       7.153 -12.827  -0.204  1.00  0.00           H
ATOM    229  HA  LEU A  24       5.596 -15.029   0.696  1.00  0.00           H
ATOM    230 1HB  LEU A  24       4.658 -13.127  -0.545  1.00  0.00           H
ATOM    231 2HB  LEU A  24       5.575 -13.590  -1.981  1.00  0.00           H
ATOM    232  HG  LEU A  24       4.260 -15.664  -2.169  1.00  0.00           H
ATOM    233 1HD1 LEU A  24       2.321 -16.019  -0.704  1.00  0.00           H
ATOM    234 2HD1 LEU A  24       3.848 -16.027   0.210  1.00  0.00           H
ATOM    235 3HD1 LEU A  24       2.788 -14.598   0.258  1.00  0.00           H
ATOM    236 1HD2 LEU A  24       2.112 -14.592  -2.759  1.00  0.00           H
ATOM    237 2HD2 LEU A  24       2.575 -13.149  -1.826  1.00  0.00           H
ATOM    238 3HD2 LEU A  24       3.491 -13.596  -3.284  1.00  0.00           H
ATOM    239  N   LEU A  25       7.587 -15.663  -1.850  1.00  0.00           N
ATOM    240  CA  LEU A  25       8.259 -16.745  -2.561  1.00  0.00           C
ATOM    241  C   LEU A  25       9.019 -17.647  -1.597  1.00  0.00           C
ATOM    242  O   LEU A  25       9.080 -18.862  -1.785  1.00  0.00           O
ATOM    243  CB  LEU A  25       9.225 -16.173  -3.606  1.00  0.00           C
ATOM    244  CG  LEU A  25       8.575 -15.396  -4.758  1.00  0.00           C
ATOM    245  CD1 LEU A  25       9.657 -14.727  -5.594  1.00  0.00           C
ATOM    246  CD2 LEU A  25       7.741 -16.348  -5.603  1.00  0.00           C
ATOM    247  H   LEU A  25       7.843 -14.708  -2.054  1.00  0.00           H
ATOM    248  HA  LEU A  25       7.507 -17.345  -3.070  1.00  0.00           H
ATOM    249 1HB  LEU A  25       9.921 -15.501  -3.104  1.00  0.00           H
ATOM    250 2HB  LEU A  25       9.796 -16.994  -4.039  1.00  0.00           H
ATOM    251  HG  LEU A  25       7.934 -14.613  -4.353  1.00  0.00           H
ATOM    252 1HD1 LEU A  25       9.196 -14.176  -6.413  1.00  0.00           H
ATOM    253 2HD1 LEU A  25      10.226 -14.038  -4.970  1.00  0.00           H
ATOM    254 3HD1 LEU A  25      10.326 -15.487  -6.000  1.00  0.00           H
ATOM    255 1HD2 LEU A  25       7.278 -15.796  -6.422  1.00  0.00           H
ATOM    256 2HD2 LEU A  25       8.381 -17.131  -6.009  1.00  0.00           H
ATOM    257 3HD2 LEU A  25       6.964 -16.798  -4.985  1.00  0.00           H
ATOM    258  N   LYS A  26       9.601 -17.045  -0.564  1.00  0.00           N
ATOM    259  CA  LYS A  26      10.313 -17.799   0.460  1.00  0.00           C
ATOM    260  C   LYS A  26       9.367 -18.716   1.228  1.00  0.00           C
ATOM    261  O   LYS A  26       9.713 -19.853   1.546  1.00  0.00           O
ATOM    262  CB  LYS A  26      11.025 -16.850   1.426  1.00  0.00           C
ATOM    263  CG  LYS A  26      12.214 -16.116   0.823  1.00  0.00           C
ATOM    264  CD  LYS A  26      12.846 -15.166   1.830  1.00  0.00           C
ATOM    265  CE  LYS A  26      13.961 -14.347   1.196  1.00  0.00           C
ATOM    266  NZ  LYS A  26      14.553 -13.377   2.157  1.00  0.00           N
ATOM    267  H   LYS A  26       9.546 -16.040  -0.487  1.00  0.00           H
ATOM    268  HA  LYS A  26      11.060 -18.426  -0.028  1.00  0.00           H
ATOM    269 1HB  LYS A  26      10.318 -16.103   1.788  1.00  0.00           H
ATOM    270 2HB  LYS A  26      11.381 -17.411   2.291  1.00  0.00           H
ATOM    271 1HG  LYS A  26      12.964 -16.840   0.500  1.00  0.00           H
ATOM    272 2HG  LYS A  26      11.888 -15.546  -0.046  1.00  0.00           H
ATOM    273 1HD  LYS A  26      12.084 -14.489   2.218  1.00  0.00           H
ATOM    274 2HD  LYS A  26      13.256 -15.739   2.662  1.00  0.00           H
ATOM    275 1HE  LYS A  26      14.746 -15.014   0.843  1.00  0.00           H
ATOM    276 2HE  LYS A  26      13.568 -13.798   0.340  1.00  0.00           H
ATOM    277 1HZ  LYS A  26      15.286 -12.853   1.698  1.00  0.00           H
ATOM    278 2HZ  LYS A  26      13.836 -12.741   2.477  1.00  0.00           H
ATOM    279 3HZ  LYS A  26      14.938 -13.875   2.945  1.00  0.00           H
ATOM    280  N   GLU A  27       8.174 -18.213   1.522  1.00  0.00           N
ATOM    281  CA  GLU A  27       7.176 -18.985   2.253  1.00  0.00           C
ATOM    282  C   GLU A  27       6.761 -20.226   1.475  1.00  0.00           C
ATOM    283  O   GLU A  27       6.546 -21.291   2.054  1.00  0.00           O
ATOM    284  CB  GLU A  27       5.948 -18.122   2.551  1.00  0.00           C
ATOM    285  CG  GLU A  27       6.178 -17.038   3.593  1.00  0.00           C
ATOM    286  CD  GLU A  27       4.930 -16.269   3.924  1.00  0.00           C
ATOM    287  OE1 GLU A  27       3.864 -16.731   3.592  1.00  0.00           O
ATOM    288  OE2 GLU A  27       5.040 -15.218   4.510  1.00  0.00           O
ATOM    289  H   GLU A  27       7.951 -17.272   1.230  1.00  0.00           H
ATOM    290  HA  GLU A  27       7.613 -19.307   3.199  1.00  0.00           H
ATOM    291 1HB  GLU A  27       5.611 -17.638   1.633  1.00  0.00           H
ATOM    292 2HB  GLU A  27       5.134 -18.757   2.903  1.00  0.00           H
ATOM    293 1HG  GLU A  27       6.559 -17.499   4.504  1.00  0.00           H
ATOM    294 2HG  GLU A  27       6.936 -16.348   3.224  1.00  0.00           H
ATOM    295  N   LYS A  28       6.648 -20.083   0.158  1.00  0.00           N
ATOM    296  CA  LYS A  28       6.278 -21.199  -0.704  1.00  0.00           C
ATOM    297  C   LYS A  28       7.502 -22.007  -1.114  1.00  0.00           C
ATOM    298  O   LYS A  28       7.379 -23.111  -1.646  1.00  0.00           O
ATOM    299  CB  LYS A  28       5.542 -20.694  -1.946  1.00  0.00           C
ATOM    300  CG  LYS A  28       4.229 -19.979  -1.651  1.00  0.00           C
ATOM    301  CD  LYS A  28       3.250 -20.894  -0.932  1.00  0.00           C
ATOM    302  CE  LYS A  28       1.904 -20.216  -0.729  1.00  0.00           C
ATOM    303  NZ  LYS A  28       0.946 -21.088   0.005  1.00  0.00           N
ATOM    304  H   LYS A  28       6.825 -19.179  -0.254  1.00  0.00           H
ATOM    305  HA  LYS A  28       5.612 -21.860  -0.148  1.00  0.00           H
ATOM    306 1HB  LYS A  28       6.183 -20.004  -2.494  1.00  0.00           H
ATOM    307 2HB  LYS A  28       5.324 -21.533  -2.607  1.00  0.00           H
ATOM    308 1HG  LYS A  28       4.423 -19.106  -1.026  1.00  0.00           H
ATOM    309 2HG  LYS A  28       3.781 -19.643  -2.586  1.00  0.00           H
ATOM    310 1HD  LYS A  28       3.105 -21.804  -1.517  1.00  0.00           H
ATOM    311 2HD  LYS A  28       3.657 -21.171   0.040  1.00  0.00           H
ATOM    312 1HE  LYS A  28       2.043 -19.294  -0.165  1.00  0.00           H
ATOM    313 2HE  LYS A  28       1.475 -19.961  -1.698  1.00  0.00           H
ATOM    314 1HZ  LYS A  28       0.067 -20.603   0.119  1.00  0.00           H
ATOM    315 2HZ  LYS A  28       0.795 -21.939  -0.520  1.00  0.00           H
ATOM    316 3HZ  LYS A  28       1.325 -21.315   0.913  1.00  0.00           H
ATOM    317  N   ARG A  29       8.683 -21.452  -0.864  1.00  0.00           N
ATOM    318  CA  ARG A  29       9.932 -22.138  -1.171  1.00  0.00           C
ATOM    319  C   ARG A  29      10.052 -22.423  -2.664  1.00  0.00           C
ATOM    320  O   ARG A  29      10.317 -23.555  -3.069  1.00  0.00           O
ATOM    321  CB  ARG A  29      10.031 -23.445  -0.399  1.00  0.00           C
ATOM    322  CG  ARG A  29      10.013 -23.297   1.114  1.00  0.00           C
ATOM    323  CD  ARG A  29      10.189 -24.605   1.796  1.00  0.00           C
ATOM    324  NE  ARG A  29      10.179 -24.467   3.243  1.00  0.00           N
ATOM    325  CZ  ARG A  29      10.253 -25.495   4.110  1.00  0.00           C
ATOM    326  NH1 ARG A  29      10.342 -26.728   3.662  1.00  0.00           N
ATOM    327  NH2 ARG A  29      10.237 -25.266   5.412  1.00  0.00           N
ATOM    328  H   ARG A  29       8.716 -20.532  -0.449  1.00  0.00           H
ATOM    329  HA  ARG A  29      10.762 -21.496  -0.874  1.00  0.00           H
ATOM    330 1HB  ARG A  29       9.201 -24.094  -0.676  1.00  0.00           H
ATOM    331 2HB  ARG A  29      10.953 -23.960  -0.669  1.00  0.00           H
ATOM    332 1HG  ARG A  29      10.824 -22.637   1.424  1.00  0.00           H
ATOM    333 2HG  ARG A  29       9.059 -22.871   1.428  1.00  0.00           H
ATOM    334 1HD  ARG A  29       9.377 -25.275   1.513  1.00  0.00           H
ATOM    335 2HD  ARG A  29      11.141 -25.044   1.502  1.00  0.00           H
ATOM    336  HE  ARG A  29      10.112 -23.533   3.626  1.00  0.00           H
ATOM    337 1HH1 ARG A  29      10.355 -26.903   2.668  1.00  0.00           H
ATOM    338 2HH1 ARG A  29      10.398 -27.499   4.312  1.00  0.00           H
ATOM    339 1HH2 ARG A  29      10.169 -24.318   5.757  1.00  0.00           H
ATOM    340 2HH2 ARG A  29      10.293 -26.036   6.061  1.00  0.00           H
ATOM    341  N   VAL A  30       9.854 -21.391  -3.475  1.00  0.00           N
ATOM    342  CA  VAL A  30       9.917 -21.533  -4.925  1.00  0.00           C
ATOM    343  C   VAL A  30      11.333 -21.860  -5.384  1.00  0.00           C
ATOM    344  O   VAL A  30      12.280 -21.140  -5.069  1.00  0.00           O
ATOM    345  CB  VAL A  30       9.445 -20.237  -5.611  1.00  0.00           C
ATOM    346  CG1 VAL A  30       9.614 -20.340  -7.118  1.00  0.00           C
ATOM    347  CG2 VAL A  30       7.994 -19.959  -5.248  1.00  0.00           C
ATOM    348  H   VAL A  30       9.655 -20.484  -3.079  1.00  0.00           H
ATOM    349  HA  VAL A  30       9.256 -22.347  -5.222  1.00  0.00           H
ATOM    350  HB  VAL A  30      10.069 -19.410  -5.273  1.00  0.00           H
ATOM    351 1HG1 VAL A  30       9.275 -19.416  -7.587  1.00  0.00           H
ATOM    352 2HG1 VAL A  30      10.665 -20.503  -7.357  1.00  0.00           H
ATOM    353 3HG1 VAL A  30       9.022 -21.174  -7.494  1.00  0.00           H
ATOM    354 1HG2 VAL A  30       7.666 -19.041  -5.735  1.00  0.00           H
ATOM    355 2HG2 VAL A  30       7.371 -20.789  -5.580  1.00  0.00           H
ATOM    356 3HG2 VAL A  30       7.904 -19.848  -4.166  1.00  0.00           H
ATOM    357  N   PRO A  31      11.470 -22.950  -6.132  1.00  0.00           N
ATOM    358  CA  PRO A  31      12.769 -23.369  -6.643  1.00  0.00           C
ATOM    359  C   PRO A  31      13.427 -22.262  -7.455  1.00  0.00           C
ATOM    360  O   PRO A  31      12.760 -21.554  -8.211  1.00  0.00           O
ATOM    361  CB  PRO A  31      12.421 -24.580  -7.516  1.00  0.00           C
ATOM    362  CG  PRO A  31      11.173 -25.124  -6.907  1.00  0.00           C
ATOM    363  CD  PRO A  31      10.400 -23.904  -6.485  1.00  0.00           C
ATOM    364  HA  PRO A  31      13.411 -23.664  -5.800  1.00  0.00           H
ATOM    365 1HB  PRO A  31      12.282 -24.263  -8.561  1.00  0.00           H
ATOM    366 2HB  PRO A  31      13.251 -25.302  -7.507  1.00  0.00           H
ATOM    367 1HG  PRO A  31      10.630 -25.738  -7.640  1.00  0.00           H
ATOM    368 2HG  PRO A  31      11.420 -25.782  -6.062  1.00  0.00           H
ATOM    369 1HD  PRO A  31       9.793 -23.544  -7.329  1.00  0.00           H
ATOM    370 2HD  PRO A  31       9.760 -24.153  -5.625  1.00  0.00           H
ATOM    371  N   SER A  32      14.737 -22.115  -7.295  1.00  0.00           N
ATOM    372  CA  SER A  32      15.489 -21.097  -8.019  1.00  0.00           C
ATOM    373  C   SER A  32      15.551 -21.414  -9.508  1.00  0.00           C
ATOM    374  O   SER A  32      15.817 -20.535 -10.328  1.00  0.00           O
ATOM    375  CB  SER A  32      16.892 -20.986  -7.458  1.00  0.00           C
ATOM    376  OG  SER A  32      17.637 -22.142  -7.732  1.00  0.00           O
ATOM    377  H   SER A  32      15.226 -22.725  -6.655  1.00  0.00           H
ATOM    378  HA  SER A  32      14.983 -20.138  -7.894  1.00  0.00           H
ATOM    379 1HB  SER A  32      17.389 -20.118  -7.890  1.00  0.00           H
ATOM    380 2HB  SER A  32      16.842 -20.831  -6.381  1.00  0.00           H
ATOM    381  HG  SER A  32      18.436 -22.073  -7.206  1.00  0.00           H
ATOM    382  N   ASN A  33      15.305 -22.673  -9.851  1.00  0.00           N
ATOM    383  CA  ASN A  33      15.329 -23.108 -11.243  1.00  0.00           C
ATOM    384  C   ASN A  33      13.927 -23.128 -11.837  1.00  0.00           C
ATOM    385  O   ASN A  33      13.729 -23.566 -12.971  1.00  0.00           O
ATOM    386  CB  ASN A  33      15.981 -24.473 -11.365  1.00  0.00           C
ATOM    387  CG  ASN A  33      17.456 -24.436 -11.075  1.00  0.00           C
ATOM    388  OD1 ASN A  33      18.161 -23.512 -11.495  1.00  0.00           O
ATOM    389  ND2 ASN A  33      17.935 -25.424 -10.363  1.00  0.00           N
ATOM    390  H   ASN A  33      15.096 -23.348  -9.129  1.00  0.00           H
ATOM    391  HA  ASN A  33      15.914 -22.390 -11.819  1.00  0.00           H
ATOM    392 1HB  ASN A  33      15.503 -25.168 -10.673  1.00  0.00           H
ATOM    393 2HB  ASN A  33      15.831 -24.858 -12.373  1.00  0.00           H
ATOM    394 1HD2 ASN A  33      18.910 -25.452 -10.140  1.00  0.00           H
ATOM    395 2HD2 ASN A  33      17.328 -26.151 -10.044  1.00  0.00           H
ATOM    396  N   ALA A  34      12.955 -22.653 -11.065  1.00  0.00           N
ATOM    397  CA  ALA A  34      11.584 -22.532 -11.546  1.00  0.00           C
ATOM    398  C   ALA A  34      11.407 -21.283 -12.400  1.00  0.00           C
ATOM    399  O   ALA A  34      12.157 -20.316 -12.264  1.00  0.00           O
ATOM    400  CB  ALA A  34      10.611 -22.516 -10.376  1.00  0.00           C
ATOM    401  H   ALA A  34      13.171 -22.368 -10.121  1.00  0.00           H
ATOM    402  HA  ALA A  34      11.367 -23.398 -12.172  1.00  0.00           H
ATOM    403 1HB  ALA A  34       9.592 -22.426 -10.751  1.00  0.00           H
ATOM    404 2HB  ALA A  34      10.709 -23.443  -9.809  1.00  0.00           H
ATOM    405 3HB  ALA A  34      10.836 -21.670  -9.729  1.00  0.00           H
ATOM    406  N   SER A  35      10.411 -21.308 -13.278  1.00  0.00           N
ATOM    407  CA  SER A  35      10.103 -20.159 -14.121  1.00  0.00           C
ATOM    408  C   SER A  35       9.283 -19.124 -13.365  1.00  0.00           C
ATOM    409  O   SER A  35       8.683 -19.426 -12.333  1.00  0.00           O
ATOM    410  CB  SER A  35       9.351 -20.608 -15.359  1.00  0.00           C
ATOM    411  OG  SER A  35       8.057 -21.036 -15.033  1.00  0.00           O
ATOM    412  H   SER A  35       9.852 -22.146 -13.364  1.00  0.00           H
ATOM    413  HA  SER A  35      11.041 -19.695 -14.429  1.00  0.00           H
ATOM    414 1HB  SER A  35       9.296 -19.783 -16.069  1.00  0.00           H
ATOM    415 2HB  SER A  35       9.894 -21.419 -15.841  1.00  0.00           H
ATOM    416  HG  SER A  35       7.795 -21.642 -15.730  1.00  0.00           H
ATOM    417  N   TRP A  36       9.261 -17.900 -13.882  1.00  0.00           N
ATOM    418  CA  TRP A  36       8.455 -16.835 -13.296  1.00  0.00           C
ATOM    419  C   TRP A  36       6.977 -17.205 -13.283  1.00  0.00           C
ATOM    420  O   TRP A  36       6.275 -16.956 -12.303  1.00  0.00           O
ATOM    421  CB  TRP A  36       8.652 -15.531 -14.071  1.00  0.00           C
ATOM    422  CG  TRP A  36       7.875 -14.378 -13.509  1.00  0.00           C
ATOM    423  CD1 TRP A  36       7.772 -14.027 -12.197  1.00  0.00           C
ATOM    424  CD2 TRP A  36       7.085 -13.414 -14.246  1.00  0.00           C
ATOM    425  NE1 TRP A  36       6.975 -12.917 -12.065  1.00  0.00           N
ATOM    426  CE2 TRP A  36       6.548 -12.528 -13.309  1.00  0.00           C
ATOM    427  CE3 TRP A  36       6.797 -13.234 -15.604  1.00  0.00           C
ATOM    428  CZ2 TRP A  36       5.731 -11.471 -13.683  1.00  0.00           C
ATOM    429  CZ3 TRP A  36       5.980 -12.175 -15.979  1.00  0.00           C
ATOM    430  CH2 TRP A  36       5.462 -11.315 -15.042  1.00  0.00           C
ATOM    431  H   TRP A  36       9.815 -17.703 -14.703  1.00  0.00           H
ATOM    432  HA  TRP A  36       8.781 -16.683 -12.267  1.00  0.00           H
ATOM    433 1HB  TRP A  36       9.710 -15.264 -14.070  1.00  0.00           H
ATOM    434 2HB  TRP A  36       8.351 -15.674 -15.108  1.00  0.00           H
ATOM    435  HD1 TRP A  36       8.251 -14.551 -11.372  1.00  0.00           H
ATOM    436  HE1 TRP A  36       6.741 -12.461 -11.195  1.00  0.00           H
ATOM    437  HE3 TRP A  36       7.209 -13.911 -16.352  1.00  0.00           H
ATOM    438  HZ2 TRP A  36       5.309 -10.778 -12.955  1.00  0.00           H
ATOM    439  HZ3 TRP A  36       5.760 -12.043 -17.039  1.00  0.00           H
ATOM    440  HH2 TRP A  36       4.824 -10.495 -15.373  1.00  0.00           H
ATOM    441  N   GLU A  37       6.512 -17.799 -14.376  1.00  0.00           N
ATOM    442  CA  GLU A  37       5.141 -18.287 -14.458  1.00  0.00           C
ATOM    443  C   GLU A  37       4.831 -19.252 -13.320  1.00  0.00           C
ATOM    444  O   GLU A  37       3.824 -19.108 -12.628  1.00  0.00           O
ATOM    445  CB  GLU A  37       4.899 -18.975 -15.803  1.00  0.00           C
ATOM    446  CG  GLU A  37       3.493 -19.532 -15.981  1.00  0.00           C
ATOM    447  CD  GLU A  37       3.296 -20.210 -17.308  1.00  0.00           C
ATOM    448  OE1 GLU A  37       4.169 -20.116 -18.137  1.00  0.00           O
ATOM    449  OE2 GLU A  37       2.271 -20.822 -17.493  1.00  0.00           O
ATOM    450  H   GLU A  37       7.124 -17.915 -15.171  1.00  0.00           H
ATOM    451  HA  GLU A  37       4.465 -17.436 -14.374  1.00  0.00           H
ATOM    452 1HB  GLU A  37       5.083 -18.268 -16.612  1.00  0.00           H
ATOM    453 2HB  GLU A  37       5.603 -19.799 -15.922  1.00  0.00           H
ATOM    454 1HG  GLU A  37       3.295 -20.251 -15.186  1.00  0.00           H
ATOM    455 2HG  GLU A  37       2.777 -18.718 -15.883  1.00  0.00           H
ATOM    456  N   GLN A  38       5.704 -20.236 -13.131  1.00  0.00           N
ATOM    457  CA  GLN A  38       5.534 -21.218 -12.068  1.00  0.00           C
ATOM    458  C   GLN A  38       5.556 -20.554 -10.696  1.00  0.00           C
ATOM    459  O   GLN A  38       4.763 -20.895  -9.819  1.00  0.00           O
ATOM    460  CB  GLN A  38       6.625 -22.290 -12.147  1.00  0.00           C
ATOM    461  CG  GLN A  38       6.483 -23.236 -13.327  1.00  0.00           C
ATOM    462  CD  GLN A  38       7.657 -24.188 -13.451  1.00  0.00           C
ATOM    463  OE1 GLN A  38       8.817 -23.783 -13.330  1.00  0.00           O
ATOM    464  NE2 GLN A  38       7.364 -25.460 -13.693  1.00  0.00           N
ATOM    465  H   GLN A  38       6.507 -20.305 -13.740  1.00  0.00           H
ATOM    466  HA  GLN A  38       4.563 -21.699 -12.192  1.00  0.00           H
ATOM    467 1HB  GLN A  38       7.601 -21.811 -12.216  1.00  0.00           H
ATOM    468 2HB  GLN A  38       6.615 -22.887 -11.235  1.00  0.00           H
ATOM    469 1HG  GLN A  38       5.576 -23.827 -13.199  1.00  0.00           H
ATOM    470 2HG  GLN A  38       6.420 -22.649 -14.244  1.00  0.00           H
ATOM    471 1HE2 GLN A  38       8.098 -26.134 -13.786  1.00  0.00           H
ATOM    472 2HE2 GLN A  38       6.410 -25.744 -13.785  1.00  0.00           H
ATOM    473  N   ALA A  39       6.468 -19.605 -10.519  1.00  0.00           N
ATOM    474  CA  ALA A  39       6.586 -18.882  -9.258  1.00  0.00           C
ATOM    475  C   ALA A  39       5.281 -18.183  -8.901  1.00  0.00           C
ATOM    476  O   ALA A  39       4.864 -18.180  -7.742  1.00  0.00           O
ATOM    477  CB  ALA A  39       7.725 -17.875  -9.330  1.00  0.00           C
ATOM    478  H   ALA A  39       7.097 -19.380 -11.277  1.00  0.00           H
ATOM    479  HA  ALA A  39       6.804 -19.605  -8.472  1.00  0.00           H
ATOM    480 1HB  ALA A  39       7.799 -17.342  -8.381  1.00  0.00           H
ATOM    481 2HB  ALA A  39       8.660 -18.396  -9.529  1.00  0.00           H
ATOM    482 3HB  ALA A  39       7.529 -17.162 -10.130  1.00  0.00           H
ATOM    483  N   MET A  40       4.640 -17.591  -9.902  1.00  0.00           N
ATOM    484  CA  MET A  40       3.361 -16.920  -9.702  1.00  0.00           C
ATOM    485  C   MET A  40       2.263 -17.918  -9.356  1.00  0.00           C
ATOM    486  O   MET A  40       1.418 -17.654  -8.501  1.00  0.00           O
ATOM    487  CB  MET A  40       2.982 -16.124 -10.951  1.00  0.00           C
ATOM    488  CG  MET A  40       3.831 -14.882 -11.187  1.00  0.00           C
ATOM    489  SD  MET A  40       3.193 -13.848 -12.519  1.00  0.00           S
ATOM    490  CE  MET A  40       3.604 -14.845 -13.949  1.00  0.00           C
ATOM    491  H   MET A  40       5.049 -17.604 -10.826  1.00  0.00           H
ATOM    492  HA  MET A  40       3.458 -16.231  -8.864  1.00  0.00           H
ATOM    493 1HB  MET A  40       3.069 -16.761 -11.829  1.00  0.00           H
ATOM    494 2HB  MET A  40       1.941 -15.807 -10.878  1.00  0.00           H
ATOM    495 1HG  MET A  40       3.868 -14.288 -10.275  1.00  0.00           H
ATOM    496 2HG  MET A  40       4.848 -15.182 -11.440  1.00  0.00           H
ATOM    497 1HE  MET A  40       3.272 -14.337 -14.854  1.00  0.00           H
ATOM    498 2HE  MET A  40       4.684 -14.994 -13.992  1.00  0.00           H
ATOM    499 3HE  MET A  40       3.107 -15.812 -13.873  1.00  0.00           H
ATOM    500  N   LYS A  41       2.282 -19.066 -10.025  1.00  0.00           N
ATOM    501  CA  LYS A  41       1.268 -20.092  -9.815  1.00  0.00           C
ATOM    502  C   LYS A  41       1.364 -20.684  -8.415  1.00  0.00           C
ATOM    503  O   LYS A  41       0.377 -21.180  -7.871  1.00  0.00           O
ATOM    504  CB  LYS A  41       1.399 -21.197 -10.864  1.00  0.00           C
ATOM    505  CG  LYS A  41       0.962 -20.792 -12.264  1.00  0.00           C
ATOM    506  CD  LYS A  41       1.162 -21.927 -13.257  1.00  0.00           C
ATOM    507  CE  LYS A  41       0.640 -21.556 -14.637  1.00  0.00           C
ATOM    508  NZ  LYS A  41       0.914 -22.619 -15.641  1.00  0.00           N
ATOM    509  H   LYS A  41       3.019 -19.233 -10.696  1.00  0.00           H
ATOM    510  HA  LYS A  41       0.284 -19.631  -9.915  1.00  0.00           H
ATOM    511 1HB  LYS A  41       2.437 -21.525 -10.919  1.00  0.00           H
ATOM    512 2HB  LYS A  41       0.800 -22.058 -10.562  1.00  0.00           H
ATOM    513 1HG  LYS A  41      -0.094 -20.515 -12.250  1.00  0.00           H
ATOM    514 2HG  LYS A  41       1.541 -19.928 -12.591  1.00  0.00           H
ATOM    515 1HD  LYS A  41       2.225 -22.163 -13.330  1.00  0.00           H
ATOM    516 2HD  LYS A  41       0.634 -22.814 -12.907  1.00  0.00           H
ATOM    517 1HE  LYS A  41      -0.435 -21.390 -14.586  1.00  0.00           H
ATOM    518 2HE  LYS A  41       1.112 -20.632 -14.968  1.00  0.00           H
ATOM    519 1HZ  LYS A  41       0.554 -22.336 -16.540  1.00  0.00           H
ATOM    520 2HZ  LYS A  41       1.912 -22.768 -15.709  1.00  0.00           H
ATOM    521 3HZ  LYS A  41       0.465 -23.478 -15.355  1.00  0.00           H
ATOM    522  N   MET A  42       2.557 -20.628  -7.835  1.00  0.00           N
ATOM    523  CA  MET A  42       2.784 -21.152  -6.493  1.00  0.00           C
ATOM    524  C   MET A  42       2.303 -20.174  -5.431  1.00  0.00           C
ATOM    525  O   MET A  42       2.236 -20.510  -4.248  1.00  0.00           O
ATOM    526  CB  MET A  42       4.264 -21.472  -6.295  1.00  0.00           C
ATOM    527  CG  MET A  42       4.765 -22.665  -7.098  1.00  0.00           C
ATOM    528  SD  MET A  42       6.531 -22.958  -6.879  1.00  0.00           S
ATOM    529  CE  MET A  42       6.569 -23.548  -5.188  1.00  0.00           C
ATOM    530  H   MET A  42       3.329 -20.210  -8.336  1.00  0.00           H
ATOM    531  HA  MET A  42       2.208 -22.071  -6.381  1.00  0.00           H
ATOM    532 1HB  MET A  42       4.863 -20.607  -6.574  1.00  0.00           H
ATOM    533 2HB  MET A  42       4.454 -21.676  -5.240  1.00  0.00           H
ATOM    534 1HG  MET A  42       4.226 -23.561  -6.791  1.00  0.00           H
ATOM    535 2HG  MET A  42       4.572 -22.496  -8.157  1.00  0.00           H
ATOM    536 1HE  MET A  42       7.598 -23.772  -4.905  1.00  0.00           H
ATOM    537 2HE  MET A  42       6.168 -22.779  -4.526  1.00  0.00           H
ATOM    538 3HE  MET A  42       5.963 -24.451  -5.104  1.00  0.00           H
ATOM    539  N   ILE A  43       1.969 -18.961  -5.858  1.00  0.00           N
ATOM    540  CA  ILE A  43       1.543 -17.914  -4.937  1.00  0.00           C
ATOM    541  C   ILE A  43       0.218 -17.304  -5.373  1.00  0.00           C
ATOM    542  O   ILE A  43      -0.333 -16.438  -4.692  1.00  0.00           O
ATOM    543  CB  ILE A  43       2.608 -16.808  -4.830  1.00  0.00           C
ATOM    544  CG1 ILE A  43       2.792 -16.113  -6.182  1.00  0.00           C
ATOM    545  CG2 ILE A  43       3.927 -17.385  -4.341  1.00  0.00           C
ATOM    546  CD1 ILE A  43       3.668 -14.882  -6.122  1.00  0.00           C
ATOM    547  H   ILE A  43       2.013 -18.758  -6.846  1.00  0.00           H
ATOM    548  HA  ILE A  43       1.406 -18.356  -3.951  1.00  0.00           H
ATOM    549  HB  ILE A  43       2.272 -16.046  -4.127  1.00  0.00           H
ATOM    550 1HG1 ILE A  43       3.233 -16.810  -6.893  1.00  0.00           H
ATOM    551 2HG1 ILE A  43       1.819 -15.818  -6.575  1.00  0.00           H
ATOM    552 1HG2 ILE A  43       4.669 -16.590  -4.271  1.00  0.00           H
ATOM    553 2HG2 ILE A  43       3.785 -17.834  -3.359  1.00  0.00           H
ATOM    554 3HG2 ILE A  43       4.274 -18.145  -5.041  1.00  0.00           H
ATOM    555 1HD1 ILE A  43       3.751 -14.444  -7.116  1.00  0.00           H
ATOM    556 2HD1 ILE A  43       3.226 -14.154  -5.440  1.00  0.00           H
ATOM    557 3HD1 ILE A  43       4.659 -15.158  -5.763  1.00  0.00           H
ATOM    558  N   ILE A  44      -0.292 -17.760  -6.512  1.00  0.00           N
ATOM    559  CA  ILE A  44      -1.501 -17.189  -7.094  1.00  0.00           C
ATOM    560  C   ILE A  44      -2.709 -17.427  -6.197  1.00  0.00           C
ATOM    561  O   ILE A  44      -3.698 -16.697  -6.265  1.00  0.00           O
ATOM    562  CB  ILE A  44      -1.773 -17.781  -8.489  1.00  0.00           C
ATOM    563  CG1 ILE A  44      -2.741 -16.889  -9.269  1.00  0.00           C
ATOM    564  CG2 ILE A  44      -2.324 -19.194  -8.368  1.00  0.00           C
ATOM    565  CD1 ILE A  44      -2.829 -17.224 -10.741  1.00  0.00           C
ATOM    566  H   ILE A  44       0.170 -18.522  -6.988  1.00  0.00           H
ATOM    567  HA  ILE A  44      -1.360 -16.114  -7.198  1.00  0.00           H
ATOM    568  HB  ILE A  44      -0.844 -17.811  -9.058  1.00  0.00           H
ATOM    569 1HG1 ILE A  44      -3.740 -16.974  -8.840  1.00  0.00           H
ATOM    570 2HG1 ILE A  44      -2.433 -15.848  -9.174  1.00  0.00           H
ATOM    571 1HG2 ILE A  44      -2.510 -19.598  -9.363  1.00  0.00           H
ATOM    572 2HG2 ILE A  44      -1.601 -19.824  -7.851  1.00  0.00           H
ATOM    573 3HG2 ILE A  44      -3.256 -19.174  -7.804  1.00  0.00           H
ATOM    574 1HD1 ILE A  44      -3.535 -16.548 -11.226  1.00  0.00           H
ATOM    575 2HD1 ILE A  44      -1.846 -17.111 -11.199  1.00  0.00           H
ATOM    576 3HD1 ILE A  44      -3.170 -18.251 -10.861  1.00  0.00           H
ATOM    577  N   ASN A  45      -2.623 -18.452  -5.356  1.00  0.00           N
ATOM    578  CA  ASN A  45      -3.736 -18.831  -4.494  1.00  0.00           C
ATOM    579  C   ASN A  45      -3.640 -18.149  -3.136  1.00  0.00           C
ATOM    580  O   ASN A  45      -4.486 -18.354  -2.266  1.00  0.00           O
ATOM    581  CB  ASN A  45      -3.794 -20.339  -4.330  1.00  0.00           C
ATOM    582  CG  ASN A  45      -4.196 -21.043  -5.597  1.00  0.00           C
ATOM    583  OD1 ASN A  45      -5.047 -20.555  -6.349  1.00  0.00           O
ATOM    584  ND2 ASN A  45      -3.601 -22.181  -5.847  1.00  0.00           N
ATOM    585  H   ASN A  45      -1.764 -18.980  -5.312  1.00  0.00           H
ATOM    586  HA  ASN A  45      -4.664 -18.497  -4.959  1.00  0.00           H
ATOM    587 1HB  ASN A  45      -2.817 -20.710  -4.017  1.00  0.00           H
ATOM    588 2HB  ASN A  45      -4.507 -20.593  -3.546  1.00  0.00           H
ATOM    589 1HD2 ASN A  45      -3.829 -22.693  -6.675  1.00  0.00           H
ATOM    590 2HD2 ASN A  45      -2.919 -22.538  -5.211  1.00  0.00           H
ATOM    591  N   ASP A  46      -2.604 -17.335  -2.961  1.00  0.00           N
ATOM    592  CA  ASP A  46      -2.417 -16.589  -1.722  1.00  0.00           C
ATOM    593  C   ASP A  46      -3.197 -15.281  -1.743  1.00  0.00           C
ATOM    594  O   ASP A  46      -3.085 -14.496  -2.684  1.00  0.00           O
ATOM    595  CB  ASP A  46      -0.932 -16.300  -1.489  1.00  0.00           C
ATOM    596  CG  ASP A  46      -0.638 -15.810  -0.077  1.00  0.00           C
ATOM    597  OD1 ASP A  46      -1.173 -14.795   0.302  1.00  0.00           O
ATOM    598  OD2 ASP A  46       0.119 -16.456   0.608  1.00  0.00           O
ATOM    599  H   ASP A  46      -1.929 -17.231  -3.705  1.00  0.00           H
ATOM    600  HA  ASP A  46      -2.788 -17.194  -0.894  1.00  0.00           H
ATOM    601 1HB  ASP A  46      -0.352 -17.205  -1.672  1.00  0.00           H
ATOM    602 2HB  ASP A  46      -0.593 -15.544  -2.198  1.00  0.00           H
ATOM    603  N   PRO A  47      -3.989 -15.053  -0.700  1.00  0.00           N
ATOM    604  CA  PRO A  47      -4.826 -13.862  -0.619  1.00  0.00           C
ATOM    605  C   PRO A  47      -4.004 -12.597  -0.833  1.00  0.00           C
ATOM    606  O   PRO A  47      -4.479 -11.632  -1.432  1.00  0.00           O
ATOM    607  CB  PRO A  47      -5.392 -13.935   0.803  1.00  0.00           C
ATOM    608  CG  PRO A  47      -5.476 -15.396   1.088  1.00  0.00           C
ATOM    609  CD  PRO A  47      -4.241 -15.974   0.450  1.00  0.00           C
ATOM    610  HA  PRO A  47      -5.629 -13.933  -1.367  1.00  0.00           H
ATOM    611 1HB  PRO A  47      -4.729 -13.401   1.499  1.00  0.00           H
ATOM    612 2HB  PRO A  47      -6.371 -13.435   0.844  1.00  0.00           H
ATOM    613 1HG  PRO A  47      -5.513 -15.569   2.174  1.00  0.00           H
ATOM    614 2HG  PRO A  47      -6.403 -15.812   0.669  1.00  0.00           H
ATOM    615 1HD  PRO A  47      -3.411 -15.953   1.172  1.00  0.00           H
ATOM    616 2HD  PRO A  47      -4.445 -17.004   0.123  1.00  0.00           H
ATOM    617  N   ARG A  48      -2.771 -12.607  -0.338  1.00  0.00           N
ATOM    618  CA  ARG A  48      -1.931 -11.417  -0.351  1.00  0.00           C
ATOM    619  C   ARG A  48      -1.461 -11.089  -1.763  1.00  0.00           C
ATOM    620  O   ARG A  48      -1.083  -9.955  -2.054  1.00  0.00           O
ATOM    621  CB  ARG A  48      -0.721 -11.604   0.552  1.00  0.00           C
ATOM    622  CG  ARG A  48      -1.036 -11.665   2.038  1.00  0.00           C
ATOM    623  CD  ARG A  48       0.124 -12.155   2.826  1.00  0.00           C
ATOM    624  NE  ARG A  48       0.409 -13.555   2.558  1.00  0.00           N
ATOM    625  CZ  ARG A  48       1.446 -14.239   3.084  1.00  0.00           C
ATOM    626  NH1 ARG A  48       2.283 -13.639   3.901  1.00  0.00           N
ATOM    627  NH2 ARG A  48       1.620 -15.513   2.778  1.00  0.00           N
ATOM    628  H   ARG A  48      -2.408 -13.462   0.058  1.00  0.00           H
ATOM    629  HA  ARG A  48      -2.516 -10.576   0.023  1.00  0.00           H
ATOM    630 1HB  ARG A  48      -0.209 -12.528   0.286  1.00  0.00           H
ATOM    631 2HB  ARG A  48      -0.019 -10.785   0.397  1.00  0.00           H
ATOM    632 1HG  ARG A  48      -1.298 -10.670   2.396  1.00  0.00           H
ATOM    633 2HG  ARG A  48      -1.875 -12.343   2.205  1.00  0.00           H
ATOM    634 1HD  ARG A  48       1.009 -11.571   2.571  1.00  0.00           H
ATOM    635 2HD  ARG A  48      -0.087 -12.047   3.889  1.00  0.00           H
ATOM    636  HE  ARG A  48      -0.212 -14.051   1.934  1.00  0.00           H
ATOM    637 1HH1 ARG A  48       2.150 -12.665   4.135  1.00  0.00           H
ATOM    638 2HH1 ARG A  48       3.059 -14.151   4.295  1.00  0.00           H
ATOM    639 1HH2 ARG A  48       0.976 -15.974   2.150  1.00  0.00           H
ATOM    640 2HH2 ARG A  48       2.395 -16.025   3.171  1.00  0.00           H
ATOM    641  N   TYR A  49      -1.486 -12.091  -2.636  1.00  0.00           N
ATOM    642  CA  TYR A  49      -1.096 -11.903  -4.028  1.00  0.00           C
ATOM    643  C   TYR A  49      -2.054 -10.960  -4.747  1.00  0.00           C
ATOM    644  O   TYR A  49      -1.708 -10.371  -5.770  1.00  0.00           O
ATOM    645  CB  TYR A  49      -1.034 -13.249  -4.752  1.00  0.00           C
ATOM    646  CG  TYR A  49      -0.532 -13.153  -6.176  1.00  0.00           C
ATOM    647  CD1 TYR A  49       0.765 -12.727  -6.428  1.00  0.00           C
ATOM    648  CD2 TYR A  49      -1.367 -13.492  -7.231  1.00  0.00           C
ATOM    649  CE1 TYR A  49       1.223 -12.640  -7.728  1.00  0.00           C
ATOM    650  CE2 TYR A  49      -0.908 -13.405  -8.531  1.00  0.00           C
ATOM    651  CZ  TYR A  49       0.381 -12.981  -8.781  1.00  0.00           C
ATOM    652  OH  TYR A  49       0.837 -12.894 -10.076  1.00  0.00           O
ATOM    653  H   TYR A  49      -1.783 -13.005  -2.327  1.00  0.00           H
ATOM    654  HA  TYR A  49      -0.106 -11.448  -4.051  1.00  0.00           H
ATOM    655 1HB  TYR A  49      -0.379 -13.927  -4.205  1.00  0.00           H
ATOM    656 2HB  TYR A  49      -2.027 -13.699  -4.771  1.00  0.00           H
ATOM    657  HD1 TYR A  49       1.421 -12.461  -5.599  1.00  0.00           H
ATOM    658  HD2 TYR A  49      -2.385 -13.826  -7.034  1.00  0.00           H
ATOM    659  HE1 TYR A  49       2.241 -12.305  -7.925  1.00  0.00           H
ATOM    660  HE2 TYR A  49      -1.565 -13.670  -9.360  1.00  0.00           H
ATOM    661  HH  TYR A  49       0.215 -13.330 -10.663  1.00  0.00           H
ATOM    662  N   SER A  50      -3.259 -10.823  -4.205  1.00  0.00           N
ATOM    663  CA  SER A  50      -4.262  -9.938  -4.782  1.00  0.00           C
ATOM    664  C   SER A  50      -3.756  -8.504  -4.856  1.00  0.00           C
ATOM    665  O   SER A  50      -4.201  -7.720  -5.693  1.00  0.00           O
ATOM    666  CB  SER A  50      -5.539  -9.992  -3.965  1.00  0.00           C
ATOM    667  OG  SER A  50      -5.338  -9.458  -2.684  1.00  0.00           O
ATOM    668  H   SER A  50      -3.485 -11.346  -3.370  1.00  0.00           H
ATOM    669  HA  SER A  50      -4.480 -10.277  -5.795  1.00  0.00           H
ATOM    670 1HB  SER A  50      -6.322  -9.432  -4.476  1.00  0.00           H
ATOM    671 2HB  SER A  50      -5.875 -11.024  -3.882  1.00  0.00           H
ATOM    672  HG  SER A  50      -5.054 -10.190  -2.133  1.00  0.00           H
ATOM    673  N   ALA A  51      -2.822  -8.166  -3.973  1.00  0.00           N
ATOM    674  CA  ALA A  51      -2.174  -6.860  -4.005  1.00  0.00           C
ATOM    675  C   ALA A  51      -0.852  -6.919  -4.761  1.00  0.00           C
ATOM    676  O   ALA A  51      -0.532  -6.021  -5.540  1.00  0.00           O
ATOM    677  CB  ALA A  51      -1.952  -6.344  -2.591  1.00  0.00           C
ATOM    678  H   ALA A  51      -2.553  -8.831  -3.262  1.00  0.00           H
ATOM    679  HA  ALA A  51      -2.831  -6.169  -4.533  1.00  0.00           H
ATOM    680 1HB  ALA A  51      -1.467  -5.368  -2.631  1.00  0.00           H
ATOM    681 2HB  ALA A  51      -2.912  -6.252  -2.081  1.00  0.00           H
ATOM    682 3HB  ALA A  51      -1.318  -7.041  -2.045  1.00  0.00           H
ATOM    683  N   LEU A  52      -0.089  -7.980  -4.527  1.00  0.00           N
ATOM    684  CA  LEU A  52       1.239  -8.113  -5.112  1.00  0.00           C
ATOM    685  C   LEU A  52       1.157  -8.351  -6.615  1.00  0.00           C
ATOM    686  O   LEU A  52       2.113  -8.095  -7.347  1.00  0.00           O
ATOM    687  CB  LEU A  52       1.999  -9.268  -4.447  1.00  0.00           C
ATOM    688  CG  LEU A  52       2.380  -9.053  -2.976  1.00  0.00           C
ATOM    689  CD1 LEU A  52       2.968 -10.340  -2.411  1.00  0.00           C
ATOM    690  CD2 LEU A  52       3.372  -7.906  -2.871  1.00  0.00           C
ATOM    691  H   LEU A  52      -0.437  -8.714  -3.926  1.00  0.00           H
ATOM    692  HA  LEU A  52       1.787  -7.188  -4.940  1.00  0.00           H
ATOM    693 1HB  LEU A  52       1.385 -10.166  -4.503  1.00  0.00           H
ATOM    694 2HB  LEU A  52       2.918  -9.446  -5.005  1.00  0.00           H
ATOM    695  HG  LEU A  52       1.485  -8.815  -2.401  1.00  0.00           H
ATOM    696 1HD1 LEU A  52       3.239 -10.187  -1.366  1.00  0.00           H
ATOM    697 2HD1 LEU A  52       2.230 -11.139  -2.482  1.00  0.00           H
ATOM    698 3HD1 LEU A  52       3.856 -10.613  -2.979  1.00  0.00           H
ATOM    699 1HD2 LEU A  52       3.642  -7.753  -1.825  1.00  0.00           H
ATOM    700 2HD2 LEU A  52       4.267  -8.144  -3.445  1.00  0.00           H
ATOM    701 3HD2 LEU A  52       2.920  -6.995  -3.265  1.00  0.00           H
ATOM    702  N   ALA A  53       0.009  -8.840  -7.069  1.00  0.00           N
ATOM    703  CA  ALA A  53      -0.221  -9.058  -8.492  1.00  0.00           C
ATOM    704  C   ALA A  53      -0.136  -7.752  -9.271  1.00  0.00           C
ATOM    705  O   ALA A  53       0.177  -7.748 -10.461  1.00  0.00           O
ATOM    706  CB  ALA A  53      -1.575  -9.719  -8.715  1.00  0.00           C
ATOM    707  H   ALA A  53      -0.723  -9.068  -6.411  1.00  0.00           H
ATOM    708  HA  ALA A  53       0.560  -9.721  -8.864  1.00  0.00           H
ATOM    709 1HB  ALA A  53      -1.732  -9.875  -9.783  1.00  0.00           H
ATOM    710 2HB  ALA A  53      -1.600 -10.679  -8.200  1.00  0.00           H
ATOM    711 3HB  ALA A  53      -2.361  -9.076  -8.323  1.00  0.00           H
ATOM    712  N   LYS A  54      -0.413  -6.645  -8.590  1.00  0.00           N
ATOM    713  CA  LYS A  54      -0.431  -5.336  -9.233  1.00  0.00           C
ATOM    714  C   LYS A  54       0.953  -4.700  -9.225  1.00  0.00           C
ATOM    715  O   LYS A  54       1.149  -3.610  -9.762  1.00  0.00           O
ATOM    716  CB  LYS A  54      -1.437  -4.414  -8.543  1.00  0.00           C
ATOM    717  CG  LYS A  54      -2.886  -4.870  -8.652  1.00  0.00           C
ATOM    718  CD  LYS A  54      -3.822  -3.915  -7.926  1.00  0.00           C
ATOM    719  CE  LYS A  54      -5.268  -4.376  -8.023  1.00  0.00           C
ATOM    720  NZ  LYS A  54      -6.192  -3.470  -7.287  1.00  0.00           N
ATOM    721  H   LYS A  54      -0.618  -6.712  -7.604  1.00  0.00           H
ATOM    722  HA  LYS A  54      -0.733  -5.465 -10.273  1.00  0.00           H
ATOM    723 1HB  LYS A  54      -1.191  -4.335  -7.483  1.00  0.00           H
ATOM    724 2HB  LYS A  54      -1.368  -3.414  -8.971  1.00  0.00           H
ATOM    725 1HG  LYS A  54      -3.174  -4.918  -9.703  1.00  0.00           H
ATOM    726 2HG  LYS A  54      -2.988  -5.865  -8.220  1.00  0.00           H
ATOM    727 1HD  LYS A  54      -3.538  -3.855  -6.875  1.00  0.00           H
ATOM    728 2HD  LYS A  54      -3.738  -2.920  -8.364  1.00  0.00           H
ATOM    729 1HE  LYS A  54      -5.570  -4.411  -9.069  1.00  0.00           H
ATOM    730 2HE  LYS A  54      -5.359  -5.380  -7.609  1.00  0.00           H
ATOM    731 1HZ  LYS A  54      -7.140  -3.810  -7.375  1.00  0.00           H
ATOM    732 2HZ  LYS A  54      -5.933  -3.446  -6.310  1.00  0.00           H
ATOM    733 3HZ  LYS A  54      -6.132  -2.539  -7.674  1.00  0.00           H
ATOM    734  N   LEU A  55       1.911  -5.388  -8.614  1.00  0.00           N
ATOM    735  CA  LEU A  55       3.287  -4.906  -8.560  1.00  0.00           C
ATOM    736  C   LEU A  55       3.963  -5.019  -9.921  1.00  0.00           C
ATOM    737  O   LEU A  55       4.156  -6.120 -10.438  1.00  0.00           O
ATOM    738  CB  LEU A  55       4.085  -5.697  -7.518  1.00  0.00           C
ATOM    739  CG  LEU A  55       5.562  -5.308  -7.375  1.00  0.00           C
ATOM    740  CD1 LEU A  55       5.663  -3.879  -6.855  1.00  0.00           C
ATOM    741  CD2 LEU A  55       6.256  -6.281  -6.434  1.00  0.00           C
ATOM    742  H   LEU A  55       1.681  -6.268  -8.174  1.00  0.00           H
ATOM    743  HA  LEU A  55       3.273  -3.856  -8.269  1.00  0.00           H
ATOM    744 1HB  LEU A  55       3.613  -5.566  -6.545  1.00  0.00           H
ATOM    745 2HB  LEU A  55       4.045  -6.755  -7.778  1.00  0.00           H
ATOM    746  HG  LEU A  55       6.043  -5.342  -8.352  1.00  0.00           H
ATOM    747 1HD1 LEU A  55       6.713  -3.602  -6.755  1.00  0.00           H
ATOM    748 2HD1 LEU A  55       5.176  -3.202  -7.558  1.00  0.00           H
ATOM    749 3HD1 LEU A  55       5.175  -3.810  -5.885  1.00  0.00           H
ATOM    750 1HD2 LEU A  55       7.306  -6.004  -6.333  1.00  0.00           H
ATOM    751 2HD2 LEU A  55       5.777  -6.246  -5.456  1.00  0.00           H
ATOM    752 3HD2 LEU A  55       6.184  -7.292  -6.838  1.00  0.00           H
ATOM    753  N   SER A  56       4.322  -3.876 -10.494  1.00  0.00           N
ATOM    754  CA  SER A  56       4.828  -3.831 -11.860  1.00  0.00           C
ATOM    755  C   SER A  56       6.217  -4.450 -11.953  1.00  0.00           C
ATOM    756  O   SER A  56       6.668  -4.827 -13.036  1.00  0.00           O
ATOM    757  CB  SER A  56       4.869  -2.398 -12.355  1.00  0.00           C
ATOM    758  OG  SER A  56       5.848  -1.661 -11.676  1.00  0.00           O
ATOM    759  H   SER A  56       4.240  -3.016  -9.971  1.00  0.00           H
ATOM    760  HA  SER A  56       4.154  -4.404 -12.500  1.00  0.00           H
ATOM    761 1HB  SER A  56       5.079  -2.388 -13.424  1.00  0.00           H
ATOM    762 2HB  SER A  56       3.894  -1.935 -12.209  1.00  0.00           H
ATOM    763  HG  SER A  56       6.692  -2.020 -11.956  1.00  0.00           H
ATOM    764  N   GLU A  57       6.892  -4.551 -10.814  1.00  0.00           N
ATOM    765  CA  GLU A  57       8.251  -5.078 -10.772  1.00  0.00           C
ATOM    766  C   GLU A  57       8.314  -6.382  -9.989  1.00  0.00           C
ATOM    767  O   GLU A  57       9.349  -6.728  -9.420  1.00  0.00           O
ATOM    768  CB  GLU A  57       9.201  -4.052 -10.149  1.00  0.00           C
ATOM    769  CG  GLU A  57       9.339  -2.760 -10.943  1.00  0.00           C
ATOM    770  CD  GLU A  57      10.400  -1.847 -10.394  1.00  0.00           C
ATOM    771  OE1 GLU A  57      11.058  -2.229  -9.455  1.00  0.00           O
ATOM    772  OE2 GLU A  57      10.553  -0.767 -10.913  1.00  0.00           O
ATOM    773  H   GLU A  57       6.451  -4.258  -9.954  1.00  0.00           H
ATOM    774  HA  GLU A  57       8.575  -5.278 -11.794  1.00  0.00           H
ATOM    775 1HB  GLU A  57       8.852  -3.793  -9.149  1.00  0.00           H
ATOM    776 2HB  GLU A  57      10.193  -4.490 -10.047  1.00  0.00           H
ATOM    777 1HG  GLU A  57       9.587  -3.006 -11.976  1.00  0.00           H
ATOM    778 2HG  GLU A  57       8.382  -2.240 -10.941  1.00  0.00           H
ATOM    779  N   LYS A  58       7.198  -7.105  -9.964  1.00  0.00           N
ATOM    780  CA  LYS A  58       7.144  -8.408  -9.311  1.00  0.00           C
ATOM    781  C   LYS A  58       7.979  -9.436 -10.065  1.00  0.00           C
ATOM    782  O   LYS A  58       8.411 -10.437  -9.493  1.00  0.00           O
ATOM    783  CB  LYS A  58       5.697  -8.888  -9.193  1.00  0.00           C
ATOM    784  CG  LYS A  58       5.040  -9.234 -10.523  1.00  0.00           C
ATOM    785  CD  LYS A  58       3.575  -9.601 -10.336  1.00  0.00           C
ATOM    786  CE  LYS A  58       2.914  -9.939 -11.664  1.00  0.00           C
ATOM    787  NZ  LYS A  58       1.458 -10.206 -11.509  1.00  0.00           N
ATOM    788  H   LYS A  58       6.367  -6.743 -10.408  1.00  0.00           H
ATOM    789  HA  LYS A  58       7.561  -8.310  -8.308  1.00  0.00           H
ATOM    790 1HB  LYS A  58       5.659  -9.776  -8.562  1.00  0.00           H
ATOM    791 2HB  LYS A  58       5.096  -8.117  -8.712  1.00  0.00           H
ATOM    792 1HG  LYS A  58       5.107  -8.378 -11.196  1.00  0.00           H
ATOM    793 2HG  LYS A  58       5.560 -10.075 -10.979  1.00  0.00           H
ATOM    794 1HD  LYS A  58       3.498 -10.463  -9.671  1.00  0.00           H
ATOM    795 2HD  LYS A  58       3.045  -8.765  -9.880  1.00  0.00           H
ATOM    796 1HE  LYS A  58       3.048  -9.111 -12.358  1.00  0.00           H
ATOM    797 2HE  LYS A  58       3.388 -10.823 -12.092  1.00  0.00           H
ATOM    798 1HZ  LYS A  58       1.058 -10.426 -12.411  1.00  0.00           H
ATOM    799 2HZ  LYS A  58       1.323 -10.986 -10.881  1.00  0.00           H
ATOM    800 3HZ  LYS A  58       1.004  -9.387 -11.131  1.00  0.00           H
ATOM    801  N   LYS A  59       8.203  -9.183 -11.349  1.00  0.00           N
ATOM    802  CA  LYS A  59       9.116  -9.996 -12.142  1.00  0.00           C
ATOM    803  C   LYS A  59      10.563  -9.765 -11.726  1.00  0.00           C
ATOM    804  O   LYS A  59      11.357 -10.704 -11.660  1.00  0.00           O
ATOM    805  CB  LYS A  59       8.945  -9.695 -13.632  1.00  0.00           C
ATOM    806  CG  LYS A  59       9.755 -10.597 -14.554  1.00  0.00           C
ATOM    807  CD  LYS A  59       9.432 -10.327 -16.016  1.00  0.00           C
ATOM    808  CE  LYS A  59      10.210 -11.255 -16.936  1.00  0.00           C
ATOM    809  NZ  LYS A  59       9.930 -10.979 -18.372  1.00  0.00           N
ATOM    810  H   LYS A  59       7.727  -8.407 -11.788  1.00  0.00           H
ATOM    811  HA  LYS A  59       8.882 -11.047 -11.970  1.00  0.00           H
ATOM    812 1HB  LYS A  59       7.894  -9.796 -13.906  1.00  0.00           H
ATOM    813 2HB  LYS A  59       9.237  -8.664 -13.832  1.00  0.00           H
ATOM    814 1HG  LYS A  59      10.819 -10.426 -14.388  1.00  0.00           H
ATOM    815 2HG  LYS A  59       9.533 -11.640 -14.328  1.00  0.00           H
ATOM    816 1HD  LYS A  59       8.364 -10.472 -16.186  1.00  0.00           H
ATOM    817 2HD  LYS A  59       9.684  -9.295 -16.259  1.00  0.00           H
ATOM    818 1HE  LYS A  59      11.278 -11.134 -16.757  1.00  0.00           H
ATOM    819 2HE  LYS A  59       9.944 -12.290 -16.720  1.00  0.00           H
ATOM    820 1HZ  LYS A  59      10.465 -11.615 -18.948  1.00  0.00           H
ATOM    821 2HZ  LYS A  59       8.945 -11.107 -18.554  1.00  0.00           H
ATOM    822 3HZ  LYS A  59      10.191 -10.028 -18.590  1.00  0.00           H
ATOM    823  N   GLN A  60      10.899  -8.512 -11.443  1.00  0.00           N
ATOM    824  CA  GLN A  60      12.239  -8.162 -10.986  1.00  0.00           C
ATOM    825  C   GLN A  60      12.469  -8.623  -9.552  1.00  0.00           C
ATOM    826  O   GLN A  60      13.583  -8.989  -9.178  1.00  0.00           O
ATOM    827  CB  GLN A  60      12.465  -6.652 -11.092  1.00  0.00           C
ATOM    828  CG  GLN A  60      12.470  -6.122 -12.515  1.00  0.00           C
ATOM    829  CD  GLN A  60      13.561  -6.747 -13.362  1.00  0.00           C
ATOM    830  OE1 GLN A  60      14.692  -6.935 -12.904  1.00  0.00           O
ATOM    831  NE2 GLN A  60      13.230  -7.075 -14.606  1.00  0.00           N
ATOM    832  H   GLN A  60      10.209  -7.781 -11.550  1.00  0.00           H
ATOM    833  HA  GLN A  60      12.965  -8.668 -11.622  1.00  0.00           H
ATOM    834 1HB  GLN A  60      11.684  -6.127 -10.541  1.00  0.00           H
ATOM    835 2HB  GLN A  60      13.419  -6.393 -10.634  1.00  0.00           H
ATOM    836 1HG  GLN A  60      11.509  -6.344 -12.979  1.00  0.00           H
ATOM    837 2HG  GLN A  60      12.632  -5.044 -12.490  1.00  0.00           H
ATOM    838 1HE2 GLN A  60      13.910  -7.491 -15.213  1.00  0.00           H
ATOM    839 2HE2 GLN A  60      12.302  -6.905 -14.938  1.00  0.00           H
ATOM    840  N   ALA A  61      11.408  -8.602  -8.753  1.00  0.00           N
ATOM    841  CA  ALA A  61      11.453  -9.155  -7.404  1.00  0.00           C
ATOM    842  C   ALA A  61      11.743 -10.650  -7.432  1.00  0.00           C
ATOM    843  O   ALA A  61      12.519 -11.158  -6.622  1.00  0.00           O
ATOM    844  CB  ALA A  61      10.146  -8.883  -6.674  1.00  0.00           C
ATOM    845  H   ALA A  61      10.547  -8.193  -9.087  1.00  0.00           H
ATOM    846  HA  ALA A  61      12.267  -8.668  -6.866  1.00  0.00           H
ATOM    847 1HB  ALA A  61      10.197  -9.302  -5.669  1.00  0.00           H
ATOM    848 2HB  ALA A  61       9.982  -7.807  -6.611  1.00  0.00           H
ATOM    849 3HB  ALA A  61       9.324  -9.344  -7.219  1.00  0.00           H
ATOM    850  N   PHE A  62      11.114 -11.352  -8.368  1.00  0.00           N
ATOM    851  CA  PHE A  62      11.401 -12.765  -8.589  1.00  0.00           C
ATOM    852  C   PHE A  62      12.863 -12.979  -8.959  1.00  0.00           C
ATOM    853  O   PHE A  62      13.526 -13.863  -8.418  1.00  0.00           O
ATOM    854  CB  PHE A  62      10.503 -13.326  -9.694  1.00  0.00           C
ATOM    855  CG  PHE A  62      10.836 -14.737 -10.086  1.00  0.00           C
ATOM    856  CD1 PHE A  62      10.704 -15.775  -9.175  1.00  0.00           C
ATOM    857  CD2 PHE A  62      11.281 -15.031 -11.366  1.00  0.00           C
ATOM    858  CE1 PHE A  62      11.010 -17.074  -9.535  1.00  0.00           C
ATOM    859  CE2 PHE A  62      11.585 -16.328 -11.729  1.00  0.00           C
ATOM    860  CZ  PHE A  62      11.450 -17.350 -10.812  1.00  0.00           C
ATOM    861  H   PHE A  62      10.419 -10.896  -8.943  1.00  0.00           H
ATOM    862  HA  PHE A  62      11.198 -13.308  -7.665  1.00  0.00           H
ATOM    863 1HB  PHE A  62       9.464 -13.300  -9.366  1.00  0.00           H
ATOM    864 2HB  PHE A  62      10.582 -12.699 -10.581  1.00  0.00           H
ATOM    865  HD1 PHE A  62      10.354 -15.557  -8.165  1.00  0.00           H
ATOM    866  HD2 PHE A  62      11.387 -14.222 -12.090  1.00  0.00           H
ATOM    867  HE1 PHE A  62      10.902 -17.879  -8.809  1.00  0.00           H
ATOM    868  HE2 PHE A  62      11.934 -16.544 -12.739  1.00  0.00           H
ATOM    869  HZ  PHE A  62      11.692 -18.374 -11.096  1.00  0.00           H
ATOM    870  N   ASN A  63      13.359 -12.164  -9.884  1.00  0.00           N
ATOM    871  CA  ASN A  63      14.756 -12.236 -10.297  1.00  0.00           C
ATOM    872  C   ASN A  63      15.693 -12.051  -9.111  1.00  0.00           C
ATOM    873  O   ASN A  63      16.665 -12.790  -8.954  1.00  0.00           O
ATOM    874  CB  ASN A  63      15.048 -11.206 -11.373  1.00  0.00           C
ATOM    875  CG  ASN A  63      14.446 -11.572 -12.701  1.00  0.00           C
ATOM    876  OD1 ASN A  63      14.134 -12.740 -12.955  1.00  0.00           O
ATOM    877  ND2 ASN A  63      14.277 -10.593 -13.555  1.00  0.00           N
ATOM    878  H   ASN A  63      12.754 -11.478 -10.311  1.00  0.00           H
ATOM    879  HA  ASN A  63      14.945 -13.229 -10.707  1.00  0.00           H
ATOM    880 1HB  ASN A  63      14.655 -10.236 -11.064  1.00  0.00           H
ATOM    881 2HB  ASN A  63      16.125 -11.099 -11.492  1.00  0.00           H
ATOM    882 1HD2 ASN A  63      13.881 -10.778 -14.455  1.00  0.00           H
ATOM    883 2HD2 ASN A  63      14.544  -9.662 -13.307  1.00  0.00           H
ATOM    884  N   ALA A  64      15.394 -11.062  -8.275  1.00  0.00           N
ATOM    885  CA  ALA A  64      16.178 -10.812  -7.073  1.00  0.00           C
ATOM    886  C   ALA A  64      16.079 -11.980  -6.098  1.00  0.00           C
ATOM    887  O   ALA A  64      17.068 -12.365  -5.474  1.00  0.00           O
ATOM    888  CB  ALA A  64      15.723  -9.524  -6.402  1.00  0.00           C
ATOM    889  H   ALA A  64      14.603 -10.468  -8.480  1.00  0.00           H
ATOM    890  HA  ALA A  64      17.223 -10.710  -7.364  1.00  0.00           H
ATOM    891 1HB  ALA A  64      16.319  -9.351  -5.505  1.00  0.00           H
ATOM    892 2HB  ALA A  64      15.855  -8.690  -7.091  1.00  0.00           H
ATOM    893 3HB  ALA A  64      14.673  -9.607  -6.130  1.00  0.00           H
ATOM    894  N   TYR A  65      14.880 -12.538  -5.972  1.00  0.00           N
ATOM    895  CA  TYR A  65      14.671 -13.725  -5.152  1.00  0.00           C
ATOM    896  C   TYR A  65      15.606 -14.854  -5.567  1.00  0.00           C
ATOM    897  O   TYR A  65      16.272 -15.461  -4.729  1.00  0.00           O
ATOM    898  CB  TYR A  65      13.214 -14.185  -5.237  1.00  0.00           C
ATOM    899  CG  TYR A  65      12.972 -15.561  -4.658  1.00  0.00           C
ATOM    900  CD1 TYR A  65      12.876 -15.728  -3.283  1.00  0.00           C
ATOM    901  CD2 TYR A  65      12.847 -16.656  -5.499  1.00  0.00           C
ATOM    902  CE1 TYR A  65      12.655 -16.985  -2.754  1.00  0.00           C
ATOM    903  CE2 TYR A  65      12.626 -17.912  -4.969  1.00  0.00           C
ATOM    904  CZ  TYR A  65      12.531 -18.078  -3.603  1.00  0.00           C
ATOM    905  OH  TYR A  65      12.312 -19.330  -3.076  1.00  0.00           O
ATOM    906  H   TYR A  65      14.093 -12.129  -6.456  1.00  0.00           H
ATOM    907  HA  TYR A  65      14.896 -13.473  -4.115  1.00  0.00           H
ATOM    908 1HB  TYR A  65      12.576 -13.476  -4.707  1.00  0.00           H
ATOM    909 2HB  TYR A  65      12.896 -14.194  -6.279  1.00  0.00           H
ATOM    910  HD1 TYR A  65      12.974 -14.866  -2.622  1.00  0.00           H
ATOM    911  HD2 TYR A  65      12.923 -16.525  -6.578  1.00  0.00           H
ATOM    912  HE1 TYR A  65      12.580 -17.115  -1.675  1.00  0.00           H
ATOM    913  HE2 TYR A  65      12.529 -18.774  -5.631  1.00  0.00           H
ATOM    914  HH  TYR A  65      12.284 -19.975  -3.786  1.00  0.00           H
ATOM    915  N   LYS A  66      15.650 -15.130  -6.866  1.00  0.00           N
ATOM    916  CA  LYS A  66      16.516 -16.175  -7.398  1.00  0.00           C
ATOM    917  C   LYS A  66      17.971 -15.933  -7.014  1.00  0.00           C
ATOM    918  O   LYS A  66      18.686 -16.860  -6.635  1.00  0.00           O
ATOM    919  CB  LYS A  66      16.380 -16.263  -8.918  1.00  0.00           C
ATOM    920  CG  LYS A  66      15.065 -16.860  -9.400  1.00  0.00           C
ATOM    921  CD  LYS A  66      15.111 -17.171 -10.887  1.00  0.00           C
ATOM    922  CE  LYS A  66      15.141 -15.897 -11.720  1.00  0.00           C
ATOM    923  NZ  LYS A  66      15.054 -16.182 -13.177  1.00  0.00           N
ATOM    924  H   LYS A  66      15.068 -14.603  -7.502  1.00  0.00           H
ATOM    925  HA  LYS A  66      16.213 -17.130  -6.965  1.00  0.00           H
ATOM    926 1HB  LYS A  66      16.472 -15.265  -9.350  1.00  0.00           H
ATOM    927 2HB  LYS A  66      17.191 -16.868  -9.322  1.00  0.00           H
ATOM    928 1HG  LYS A  66      14.862 -17.781  -8.850  1.00  0.00           H
ATOM    929 2HG  LYS A  66      14.255 -16.157  -9.208  1.00  0.00           H
ATOM    930 1HD  LYS A  66      16.001 -17.761 -11.110  1.00  0.00           H
ATOM    931 2HD  LYS A  66      14.232 -17.753 -11.166  1.00  0.00           H
ATOM    932 1HE  LYS A  66      14.307 -15.257 -11.436  1.00  0.00           H
ATOM    933 2HE  LYS A  66      16.067 -15.356 -11.522  1.00  0.00           H
ATOM    934 1HZ  LYS A  66      15.078 -15.313 -13.693  1.00  0.00           H
ATOM    935 2HZ  LYS A  66      15.835 -16.759 -13.455  1.00  0.00           H
ATOM    936 3HZ  LYS A  66      14.190 -16.665 -13.375  1.00  0.00           H
ATOM    937  N   VAL A  67      18.403 -14.681  -7.117  1.00  0.00           N
ATOM    938  CA  VAL A  67      19.767 -14.310  -6.760  1.00  0.00           C
ATOM    939  C   VAL A  67      20.047 -14.586  -5.290  1.00  0.00           C
ATOM    940  O   VAL A  67      21.128 -15.054  -4.930  1.00  0.00           O
ATOM    941  CB  VAL A  67      20.009 -12.817  -7.055  1.00  0.00           C
ATOM    942  CG1 VAL A  67      21.341 -12.368  -6.472  1.00  0.00           C
ATOM    943  CG2 VAL A  67      19.966 -12.570  -8.555  1.00  0.00           C
ATOM    944  H   VAL A  67      17.770 -13.967  -7.449  1.00  0.00           H
ATOM    945  HA  VAL A  67      20.456 -14.901  -7.365  1.00  0.00           H
ATOM    946  HB  VAL A  67      19.231 -12.230  -6.566  1.00  0.00           H
ATOM    947 1HG1 VAL A  67      21.495 -11.311  -6.689  1.00  0.00           H
ATOM    948 2HG1 VAL A  67      21.336 -12.520  -5.392  1.00  0.00           H
ATOM    949 3HG1 VAL A  67      22.147 -12.951  -6.917  1.00  0.00           H
ATOM    950 1HG2 VAL A  67      20.137 -11.514  -8.755  1.00  0.00           H
ATOM    951 2HG2 VAL A  67      20.741 -13.163  -9.043  1.00  0.00           H
ATOM    952 3HG2 VAL A  67      18.989 -12.860  -8.943  1.00  0.00           H
ATOM    953  N   GLN A  68      19.068 -14.294  -4.441  1.00  0.00           N
ATOM    954  CA  GLN A  68      19.195 -14.539  -3.009  1.00  0.00           C
ATOM    955  C   GLN A  68      19.335 -16.027  -2.715  1.00  0.00           C
ATOM    956  O   GLN A  68      20.058 -16.425  -1.801  1.00  0.00           O
ATOM    957  CB  GLN A  68      17.989 -13.970  -2.257  1.00  0.00           C
ATOM    958  CG  GLN A  68      17.936 -12.451  -2.227  1.00  0.00           C
ATOM    959  CD  GLN A  68      16.692 -11.931  -1.533  1.00  0.00           C
ATOM    960  OE1 GLN A  68      15.630 -12.558  -1.577  1.00  0.00           O
ATOM    961  NE2 GLN A  68      16.815 -10.776  -0.887  1.00  0.00           N
ATOM    962  H   GLN A  68      18.212 -13.891  -4.796  1.00  0.00           H
ATOM    963  HA  GLN A  68      20.096 -14.040  -2.652  1.00  0.00           H
ATOM    964 1HB  GLN A  68      17.070 -14.329  -2.719  1.00  0.00           H
ATOM    965 2HB  GLN A  68      18.000 -14.327  -1.228  1.00  0.00           H
ATOM    966 1HG  GLN A  68      18.808 -12.078  -1.691  1.00  0.00           H
ATOM    967 2HG  GLN A  68      17.938 -12.077  -3.251  1.00  0.00           H
ATOM    968 1HE2 GLN A  68      16.028 -10.383  -0.411  1.00  0.00           H
ATOM    969 2HE2 GLN A  68      17.694 -10.300  -0.877  1.00  0.00           H
ATOM    970  N   THR A  69      18.640 -16.847  -3.497  1.00  0.00           N
ATOM    971  CA  THR A  69      18.671 -18.293  -3.311  1.00  0.00           C
ATOM    972  C   THR A  69      19.875 -18.911  -4.012  1.00  0.00           C
ATOM    973  O   THR A  69      20.569 -18.244  -4.779  1.00  0.00           O
ATOM    974  CB  THR A  69      17.378 -18.947  -3.830  1.00  0.00           C
ATOM    975  OG1 THR A  69      17.252 -18.712  -5.238  1.00  0.00           O
ATOM    976  CG2 THR A  69      16.166 -18.374  -3.113  1.00  0.00           C
ATOM    977  H   THR A  69      18.073 -16.459  -4.238  1.00  0.00           H
ATOM    978  HA  THR A  69      18.759 -18.503  -2.245  1.00  0.00           H
ATOM    979  HB  THR A  69      17.420 -20.023  -3.658  1.00  0.00           H
ATOM    980  HG1 THR A  69      17.927 -18.090  -5.520  1.00  0.00           H
ATOM    981 1HG2 THR A  69      15.260 -18.848  -3.492  1.00  0.00           H
ATOM    982 2HG2 THR A  69      16.253 -18.561  -2.043  1.00  0.00           H
ATOM    983 3HG2 THR A  69      16.113 -17.300  -3.289  1.00  0.00           H
ATOM    984  N   GLU A  70      20.116 -20.190  -3.743  1.00  0.00           N
ATOM    985  CA  GLU A  70      21.199 -20.918  -4.395  1.00  0.00           C
ATOM    986  C   GLU A  70      20.825 -21.304  -5.820  1.00  0.00           C
ATOM    987  O   GLU A  70      19.733 -21.812  -6.069  1.00  0.00           O
ATOM    988  CB  GLU A  70      21.556 -22.172  -3.593  1.00  0.00           C
ATOM    989  CG  GLU A  70      22.739 -22.955  -4.144  1.00  0.00           C
ATOM    990  CD  GLU A  70      23.089 -24.153  -3.306  1.00  0.00           C
ATOM    991  OE1 GLU A  70      22.439 -24.369  -2.312  1.00  0.00           O
ATOM    992  OE2 GLU A  70      24.008 -24.853  -3.661  1.00  0.00           O
ATOM    993  H   GLU A  70      19.534 -20.670  -3.072  1.00  0.00           H
ATOM    994  HA  GLU A  70      22.076 -20.270  -4.437  1.00  0.00           H
ATOM    995 1HB  GLU A  70      21.789 -21.893  -2.565  1.00  0.00           H
ATOM    996 2HB  GLU A  70      20.696 -22.842  -3.563  1.00  0.00           H
ATOM    997 1HG  GLU A  70      22.502 -23.289  -5.153  1.00  0.00           H
ATOM    998 2HG  GLU A  70      23.602 -22.295  -4.204  1.00  0.00           H
ATOM    999  N   LYS A  71      21.740 -21.059  -6.753  1.00  0.00           N
ATOM   1000  CA  LYS A  71      21.498 -21.358  -8.159  1.00  0.00           C
ATOM   1001  C   LYS A  71      22.800 -21.375  -8.950  1.00  0.00           C
ATOM   1002  O   LYS A  71      23.509 -22.343  -8.917  1.00  0.00           O
ATOM   1003  OXT LYS A  71      23.116 -20.422  -9.606  1.00  0.00           O
ATOM   1004  CB  LYS A  71      20.529 -20.341  -8.763  1.00  0.00           C
ATOM   1005  CG  LYS A  71      20.085 -20.662 -10.184  1.00  0.00           C
ATOM   1006  CD  LYS A  71      19.068 -19.649 -10.688  1.00  0.00           C
ATOM   1007  CE  LYS A  71      18.548 -20.025 -12.068  1.00  0.00           C
ATOM   1008  NZ  LYS A  71      19.628 -20.012 -13.092  1.00  0.00           N
ATOM   1009  H   LYS A  71      22.625 -20.656  -6.480  1.00  0.00           H
ATOM   1010  HA  LYS A  71      21.051 -22.350  -8.230  1.00  0.00           H
ATOM   1011 1HB  LYS A  71      19.637 -20.274  -8.140  1.00  0.00           H
ATOM   1012 2HB  LYS A  71      20.996 -19.355  -8.773  1.00  0.00           H
ATOM   1013 1HG  LYS A  71      20.951 -20.655 -10.847  1.00  0.00           H
ATOM   1014 2HG  LYS A  71      19.638 -21.656 -10.210  1.00  0.00           H
ATOM   1015 1HD  LYS A  71      18.229 -19.599  -9.993  1.00  0.00           H
ATOM   1016 2HD  LYS A  71      19.532 -18.664 -10.741  1.00  0.00           H
ATOM   1017 1HE  LYS A  71      18.109 -21.020 -12.033  1.00  0.00           H
ATOM   1018 2HE  LYS A  71      17.773 -19.320 -12.369  1.00  0.00           H
ATOM   1019 1HZ  LYS A  71      19.243 -20.265 -13.991  1.00  0.00           H
ATOM   1020 2HZ  LYS A  71      20.030 -19.086 -13.147  1.00  0.00           H
ATOM   1021 3HZ  LYS A  71      20.345 -20.675 -12.834  1.00  0.00           H
TER    1022      LYS A  71
ENDMDL
MODEL        4
ATOM      1  N   TRP A  11       2.649  -2.007   1.752  1.00  0.00           N
ATOM      2  CA  TRP A  11       3.165  -1.692   0.425  1.00  0.00           C
ATOM      3  C   TRP A  11       3.081  -0.197   0.142  1.00  0.00           C
ATOM      4  O   TRP A  11       2.026   0.315  -0.231  1.00  0.00           O
ATOM      5  CB  TRP A  11       2.388  -2.462  -0.645  1.00  0.00           C
ATOM      6  CG  TRP A  11       2.895  -2.228  -2.036  1.00  0.00           C
ATOM      7  CD1 TRP A  11       4.122  -1.749  -2.387  1.00  0.00           C
ATOM      8  CD2 TRP A  11       2.187  -2.465  -3.277  1.00  0.00           C
ATOM      9  NE1 TRP A  11       4.225  -1.670  -3.754  1.00  0.00           N
ATOM     10  CE2 TRP A  11       3.051  -2.105  -4.314  1.00  0.00           C
ATOM     11  CE3 TRP A  11       0.908  -2.946  -3.586  1.00  0.00           C
ATOM     12  CZ2 TRP A  11       2.681  -2.208  -5.646  1.00  0.00           C
ATOM     13  CZ3 TRP A  11       0.538  -3.051  -4.921  1.00  0.00           C
ATOM     14  CH2 TRP A  11       1.402  -2.693  -5.924  1.00  0.00           C
ATOM     15 1H   TRP A  11       2.716  -2.992   1.911  1.00  0.00           H
ATOM     16 2H   TRP A  11       3.185  -1.522   2.442  1.00  0.00           H
ATOM     17 3H   TRP A  11       1.693  -1.724   1.815  1.00  0.00           H
ATOM     18  HA  TRP A  11       4.211  -1.992   0.380  1.00  0.00           H
ATOM     19 1HB  TRP A  11       2.441  -3.530  -0.435  1.00  0.00           H
ATOM     20 2HB  TRP A  11       1.338  -2.173  -0.610  1.00  0.00           H
ATOM     21  HD1 TRP A  11       4.905  -1.469  -1.686  1.00  0.00           H
ATOM     22  HE1 TRP A  11       5.033  -1.343  -4.265  1.00  0.00           H
ATOM     23  HE3 TRP A  11       0.219  -3.235  -2.792  1.00  0.00           H
ATOM     24  HZ2 TRP A  11       3.353  -1.929  -6.458  1.00  0.00           H
ATOM     25  HZ3 TRP A  11      -0.459  -3.426  -5.152  1.00  0.00           H
ATOM     26  HH2 TRP A  11       1.079  -2.787  -6.961  1.00  0.00           H
ATOM     27  N   ASN A  12       4.198   0.497   0.322  1.00  0.00           N
ATOM     28  CA  ASN A  12       4.255   1.934   0.080  1.00  0.00           C
ATOM     29  C   ASN A  12       5.121   2.255  -1.131  1.00  0.00           C
ATOM     30  O   ASN A  12       4.853   3.210  -1.862  1.00  0.00           O
ATOM     31  CB  ASN A  12       4.766   2.663   1.310  1.00  0.00           C
ATOM     32  CG  ASN A  12       3.842   2.527   2.488  1.00  0.00           C
ATOM     33  OD1 ASN A  12       2.830   3.231   2.584  1.00  0.00           O
ATOM     34  ND2 ASN A  12       4.170   1.634   3.386  1.00  0.00           N
ATOM     35  H   ASN A  12       5.031   0.018   0.635  1.00  0.00           H
ATOM     36  HA  ASN A  12       3.247   2.288  -0.140  1.00  0.00           H
ATOM     37 1HB  ASN A  12       5.746   2.272   1.584  1.00  0.00           H
ATOM     38 2HB  ASN A  12       4.890   3.722   1.080  1.00  0.00           H
ATOM     39 1HD2 ASN A  12       3.592   1.499   4.192  1.00  0.00           H
ATOM     40 2HD2 ASN A  12       4.997   1.086   3.269  1.00  0.00           H
ATOM     41  N   THR A  13       6.159   1.453  -1.339  1.00  0.00           N
ATOM     42  CA  THR A  13       7.080   1.663  -2.450  1.00  0.00           C
ATOM     43  C   THR A  13       7.263   0.388  -3.263  1.00  0.00           C
ATOM     44  O   THR A  13       6.847  -0.691  -2.844  1.00  0.00           O
ATOM     45  CB  THR A  13       8.448   2.159  -1.950  1.00  0.00           C
ATOM     46  OG1 THR A  13       9.091   1.119  -1.201  1.00  0.00           O
ATOM     47  CG2 THR A  13       8.281   3.386  -1.065  1.00  0.00           C
ATOM     48  H   THR A  13       6.314   0.676  -0.713  1.00  0.00           H
ATOM     49  HA  THR A  13       6.659   2.424  -3.109  1.00  0.00           H
ATOM     50  HB  THR A  13       9.077   2.416  -2.802  1.00  0.00           H
ATOM     51  HG1 THR A  13       9.174   1.391  -0.284  1.00  0.00           H
ATOM     52 1HG2 THR A  13       9.259   3.722  -0.721  1.00  0.00           H
ATOM     53 2HG2 THR A  13       7.802   4.182  -1.635  1.00  0.00           H
ATOM     54 3HG2 THR A  13       7.661   3.132  -0.207  1.00  0.00           H
ATOM     55  N   LYS A  14       7.889   0.520  -4.428  1.00  0.00           N
ATOM     56  CA  LYS A  14       8.166  -0.628  -5.284  1.00  0.00           C
ATOM     57  C   LYS A  14       9.072  -1.631  -4.583  1.00  0.00           C
ATOM     58  O   LYS A  14       8.967  -2.837  -4.805  1.00  0.00           O
ATOM     59  CB  LYS A  14       8.800  -0.175  -6.600  1.00  0.00           C
ATOM     60  CG  LYS A  14       7.845   0.543  -7.544  1.00  0.00           C
ATOM     61  CD  LYS A  14       8.541   0.937  -8.838  1.00  0.00           C
ATOM     62  CE  LYS A  14       7.575   1.605  -9.806  1.00  0.00           C
ATOM     63  NZ  LYS A  14       8.238   1.982 -11.084  1.00  0.00           N
ATOM     64  H   LYS A  14       8.180   1.440  -4.729  1.00  0.00           H
ATOM     65  HA  LYS A  14       7.223  -1.129  -5.506  1.00  0.00           H
ATOM     66 1HB  LYS A  14       9.632   0.498  -6.390  1.00  0.00           H
ATOM     67 2HB  LYS A  14       9.204  -1.040  -7.126  1.00  0.00           H
ATOM     68 1HG  LYS A  14       7.005  -0.110  -7.778  1.00  0.00           H
ATOM     69 2HG  LYS A  14       7.461   1.440  -7.060  1.00  0.00           H
ATOM     70 1HD  LYS A  14       9.356   1.628  -8.618  1.00  0.00           H
ATOM     71 2HD  LYS A  14       8.958   0.049  -9.312  1.00  0.00           H
ATOM     72 1HE  LYS A  14       6.752   0.925 -10.024  1.00  0.00           H
ATOM     73 2HE  LYS A  14       7.162   2.503  -9.346  1.00  0.00           H
ATOM     74 1HZ  LYS A  14       7.564   2.421 -11.696  1.00  0.00           H
ATOM     75 2HZ  LYS A  14       8.992   2.628 -10.894  1.00  0.00           H
ATOM     76 3HZ  LYS A  14       8.607   1.154 -11.528  1.00  0.00           H
ATOM     77  N   GLU A  15       9.963  -1.125  -3.737  1.00  0.00           N
ATOM     78  CA  GLU A  15      10.883  -1.978  -2.993  1.00  0.00           C
ATOM     79  C   GLU A  15      10.141  -2.828  -1.969  1.00  0.00           C
ATOM     80  O   GLU A  15      10.474  -3.993  -1.757  1.00  0.00           O
ATOM     81  CB  GLU A  15      11.947  -1.131  -2.292  1.00  0.00           C
ATOM     82  CG  GLU A  15      12.918  -0.435  -3.235  1.00  0.00           C
ATOM     83  CD  GLU A  15      13.713  -1.398  -4.071  1.00  0.00           C
ATOM     84  OE1 GLU A  15      14.201  -2.362  -3.531  1.00  0.00           O
ATOM     85  OE2 GLU A  15      13.834  -1.170  -5.252  1.00  0.00           O
ATOM     86  H   GLU A  15      10.004  -0.125  -3.604  1.00  0.00           H
ATOM     87  HA  GLU A  15      11.378  -2.649  -3.695  1.00  0.00           H
ATOM     88 1HB  GLU A  15      11.461  -0.365  -1.686  1.00  0.00           H
ATOM     89 2HB  GLU A  15      12.528  -1.760  -1.618  1.00  0.00           H
ATOM     90 1HG  GLU A  15      12.356   0.224  -3.896  1.00  0.00           H
ATOM     91 2HG  GLU A  15      13.600   0.179  -2.648  1.00  0.00           H
ATOM     92  N   GLU A  16       9.134  -2.237  -1.336  1.00  0.00           N
ATOM     93  CA  GLU A  16       8.299  -2.959  -0.383  1.00  0.00           C
ATOM     94  C   GLU A  16       7.418  -3.983  -1.086  1.00  0.00           C
ATOM     95  O   GLU A  16       7.193  -5.079  -0.575  1.00  0.00           O
ATOM     96  CB  GLU A  16       7.428  -1.982   0.410  1.00  0.00           C
ATOM     97  CG  GLU A  16       8.199  -1.097   1.380  1.00  0.00           C
ATOM     98  CD  GLU A  16       7.302  -0.225   2.215  1.00  0.00           C
ATOM     99  OE1 GLU A  16       6.109  -0.301   2.048  1.00  0.00           O
ATOM    100  OE2 GLU A  16       7.813   0.518   3.020  1.00  0.00           O
ATOM    101  H   GLU A  16       8.941  -1.263  -1.519  1.00  0.00           H
ATOM    102  HA  GLU A  16       8.949  -3.491   0.312  1.00  0.00           H
ATOM    103 1HB  GLU A  16       6.890  -1.332  -0.279  1.00  0.00           H
ATOM    104 2HB  GLU A  16       6.685  -2.538   0.983  1.00  0.00           H
ATOM    105 1HG  GLU A  16       8.790  -1.730   2.041  1.00  0.00           H
ATOM    106 2HG  GLU A  16       8.885  -0.469   0.815  1.00  0.00           H
ATOM    107  N   GLY A  17       6.920  -3.619  -2.263  1.00  0.00           N
ATOM    108  CA  GLY A  17       6.132  -4.535  -3.079  1.00  0.00           C
ATOM    109  C   GLY A  17       6.959  -5.739  -3.510  1.00  0.00           C
ATOM    110  O   GLY A  17       6.507  -6.881  -3.414  1.00  0.00           O
ATOM    111  H   GLY A  17       7.093  -2.682  -2.602  1.00  0.00           H
ATOM    112 1HA  GLY A  17       5.263  -4.869  -2.513  1.00  0.00           H
ATOM    113 2HA  GLY A  17       5.761  -4.011  -3.959  1.00  0.00           H
ATOM    114  N   LYS A  18       8.172  -5.478  -3.985  1.00  0.00           N
ATOM    115  CA  LYS A  18       9.082  -6.544  -4.388  1.00  0.00           C
ATOM    116  C   LYS A  18       9.427  -7.448  -3.212  1.00  0.00           C
ATOM    117  O   LYS A  18       9.466  -8.671  -3.348  1.00  0.00           O
ATOM    118  CB  LYS A  18      10.360  -5.957  -4.993  1.00  0.00           C
ATOM    119  CG  LYS A  18      10.185  -5.381  -6.392  1.00  0.00           C
ATOM    120  CD  LYS A  18      11.526  -5.007  -7.006  1.00  0.00           C
ATOM    121  CE  LYS A  18      12.135  -3.797  -6.314  1.00  0.00           C
ATOM    122  NZ  LYS A  18      13.417  -3.381  -6.945  1.00  0.00           N
ATOM    123  H   LYS A  18       8.471  -4.517  -4.069  1.00  0.00           H
ATOM    124  HA  LYS A  18       8.587  -7.154  -5.145  1.00  0.00           H
ATOM    125 1HB  LYS A  18      10.735  -5.162  -4.348  1.00  0.00           H
ATOM    126 2HB  LYS A  18      11.126  -6.729  -5.041  1.00  0.00           H
ATOM    127 1HG  LYS A  18       9.695  -6.116  -7.030  1.00  0.00           H
ATOM    128 2HG  LYS A  18       9.557  -4.492  -6.344  1.00  0.00           H
ATOM    129 1HD  LYS A  18      12.214  -5.849  -6.919  1.00  0.00           H
ATOM    130 2HD  LYS A  18      11.391  -4.779  -8.064  1.00  0.00           H
ATOM    131 1HE  LYS A  18      11.435  -2.963  -6.358  1.00  0.00           H
ATOM    132 2HE  LYS A  18      12.321  -4.031  -5.266  1.00  0.00           H
ATOM    133 1HZ  LYS A  18      13.787  -2.577  -6.458  1.00  0.00           H
ATOM    134 2HZ  LYS A  18      14.080  -4.142  -6.894  1.00  0.00           H
ATOM    135 3HZ  LYS A  18      13.255  -3.142  -7.913  1.00  0.00           H
ATOM    136  N   GLN A  19       9.678  -6.840  -2.058  1.00  0.00           N
ATOM    137  CA  GLN A  19       9.992  -7.590  -0.849  1.00  0.00           C
ATOM    138  C   GLN A  19       8.875  -8.565  -0.499  1.00  0.00           C
ATOM    139  O   GLN A  19       9.119  -9.753  -0.284  1.00  0.00           O
ATOM    140  CB  GLN A  19      10.241  -6.638   0.324  1.00  0.00           C
ATOM    141  CG  GLN A  19      10.693  -7.328   1.601  1.00  0.00           C
ATOM    142  CD  GLN A  19      12.097  -7.890   1.488  1.00  0.00           C
ATOM    143  OE1 GLN A  19      13.021  -7.205   1.039  1.00  0.00           O
ATOM    144  NE2 GLN A  19      12.268  -9.142   1.897  1.00  0.00           N
ATOM    145  H   GLN A  19       9.650  -5.831  -2.017  1.00  0.00           H
ATOM    146  HA  GLN A  19      10.900  -8.168  -1.026  1.00  0.00           H
ATOM    147 1HB  GLN A  19      11.003  -5.911   0.047  1.00  0.00           H
ATOM    148 2HB  GLN A  19       9.327  -6.087   0.545  1.00  0.00           H
ATOM    149 1HG  GLN A  19      10.677  -6.605   2.417  1.00  0.00           H
ATOM    150 2HG  GLN A  19      10.012  -8.151   1.818  1.00  0.00           H
ATOM    151 1HE2 GLN A  19      13.173  -9.566   1.848  1.00  0.00           H
ATOM    152 2HE2 GLN A  19      11.492  -9.660   2.255  1.00  0.00           H
ATOM    153  N   ALA A  20       7.649  -8.057  -0.444  1.00  0.00           N
ATOM    154  CA  ALA A  20       6.491  -8.881  -0.119  1.00  0.00           C
ATOM    155  C   ALA A  20       6.326 -10.017  -1.120  1.00  0.00           C
ATOM    156  O   ALA A  20       6.007 -11.146  -0.745  1.00  0.00           O
ATOM    157  CB  ALA A  20       5.230  -8.030  -0.073  1.00  0.00           C
ATOM    158  H   ALA A  20       7.515  -7.073  -0.633  1.00  0.00           H
ATOM    159  HA  ALA A  20       6.655  -9.323   0.863  1.00  0.00           H
ATOM    160 1HB  ALA A  20       4.375  -8.660   0.171  1.00  0.00           H
ATOM    161 2HB  ALA A  20       5.341  -7.258   0.688  1.00  0.00           H
ATOM    162 3HB  ALA A  20       5.072  -7.563  -1.044  1.00  0.00           H
ATOM    163  N   PHE A  21       6.545  -9.714  -2.395  1.00  0.00           N
ATOM    164  CA  PHE A  21       6.509 -10.728  -3.442  1.00  0.00           C
ATOM    165  C   PHE A  21       7.533 -11.825  -3.182  1.00  0.00           C
ATOM    166  O   PHE A  21       7.234 -13.012  -3.318  1.00  0.00           O
ATOM    167  CB  PHE A  21       6.769 -10.094  -4.809  1.00  0.00           C
ATOM    168  CG  PHE A  21       6.546 -11.029  -5.963  1.00  0.00           C
ATOM    169  CD1 PHE A  21       5.291 -11.153  -6.542  1.00  0.00           C
ATOM    170  CD2 PHE A  21       7.589 -11.788  -6.473  1.00  0.00           C
ATOM    171  CE1 PHE A  21       5.085 -12.014  -7.604  1.00  0.00           C
ATOM    172  CE2 PHE A  21       7.386 -12.647  -7.535  1.00  0.00           C
ATOM    173  CZ  PHE A  21       6.133 -12.761  -8.100  1.00  0.00           C
ATOM    174  H   PHE A  21       6.743  -8.755  -2.645  1.00  0.00           H
ATOM    175  HA  PHE A  21       5.516 -11.181  -3.450  1.00  0.00           H
ATOM    176 1HB  PHE A  21       6.117  -9.231  -4.940  1.00  0.00           H
ATOM    177 2HB  PHE A  21       7.797  -9.737  -4.854  1.00  0.00           H
ATOM    178  HD1 PHE A  21       4.463 -10.562  -6.150  1.00  0.00           H
ATOM    179  HD2 PHE A  21       8.580 -11.698  -6.025  1.00  0.00           H
ATOM    180  HE1 PHE A  21       4.094 -12.102  -8.048  1.00  0.00           H
ATOM    181  HE2 PHE A  21       8.215 -13.237  -7.925  1.00  0.00           H
ATOM    182  HZ  PHE A  21       5.971 -13.439  -8.936  1.00  0.00           H
ATOM    183  N   LYS A  22       8.742 -11.422  -2.808  1.00  0.00           N
ATOM    184  CA  LYS A  22       9.804 -12.371  -2.498  1.00  0.00           C
ATOM    185  C   LYS A  22       9.445 -13.226  -1.289  1.00  0.00           C
ATOM    186  O   LYS A  22       9.734 -14.421  -1.254  1.00  0.00           O
ATOM    187  CB  LYS A  22      11.123 -11.638  -2.249  1.00  0.00           C
ATOM    188  CG  LYS A  22      11.748 -11.027  -3.496  1.00  0.00           C
ATOM    189  CD  LYS A  22      12.899 -10.099  -3.140  1.00  0.00           C
ATOM    190  CE  LYS A  22      14.083 -10.873  -2.580  1.00  0.00           C
ATOM    191  NZ  LYS A  22      15.234  -9.983  -2.271  1.00  0.00           N
ATOM    192  H   LYS A  22       8.931 -10.433  -2.736  1.00  0.00           H
ATOM    193  HA  LYS A  22       9.932 -13.038  -3.351  1.00  0.00           H
ATOM    194 1HB  LYS A  22      10.964 -10.836  -1.529  1.00  0.00           H
ATOM    195 2HB  LYS A  22      11.848 -12.328  -1.817  1.00  0.00           H
ATOM    196 1HG  LYS A  22      12.119 -11.821  -4.144  1.00  0.00           H
ATOM    197 2HG  LYS A  22      10.992 -10.461  -4.042  1.00  0.00           H
ATOM    198 1HD  LYS A  22      13.218  -9.556  -4.031  1.00  0.00           H
ATOM    199 2HD  LYS A  22      12.566  -9.374  -2.396  1.00  0.00           H
ATOM    200 1HE  LYS A  22      13.782 -11.388  -1.670  1.00  0.00           H
ATOM    201 2HE  LYS A  22      14.404 -11.621  -3.305  1.00  0.00           H
ATOM    202 1HZ  LYS A  22      15.997 -10.534  -1.902  1.00  0.00           H
ATOM    203 2HZ  LYS A  22      15.535  -9.513  -3.113  1.00  0.00           H
ATOM    204 3HZ  LYS A  22      14.954  -9.296  -1.585  1.00  0.00           H
ATOM    205  N   GLU A  23       8.811 -12.605  -0.300  1.00  0.00           N
ATOM    206  CA  GLU A  23       8.438 -13.300   0.927  1.00  0.00           C
ATOM    207  C   GLU A  23       7.402 -14.382   0.653  1.00  0.00           C
ATOM    208  O   GLU A  23       7.422 -15.445   1.273  1.00  0.00           O
ATOM    209  CB  GLU A  23       7.895 -12.309   1.957  1.00  0.00           C
ATOM    210  CG  GLU A  23       8.937 -11.351   2.519  1.00  0.00           C
ATOM    211  CD  GLU A  23      10.080 -12.059   3.192  1.00  0.00           C
ATOM    212  OE1 GLU A  23       9.833 -13.009   3.895  1.00  0.00           O
ATOM    213  OE2 GLU A  23      11.201 -11.649   3.001  1.00  0.00           O
ATOM    214  H   GLU A  23       8.582 -11.627  -0.400  1.00  0.00           H
ATOM    215  HA  GLU A  23       9.329 -13.779   1.337  1.00  0.00           H
ATOM    216 1HB  GLU A  23       7.102 -11.712   1.506  1.00  0.00           H
ATOM    217 2HB  GLU A  23       7.458 -12.856   2.793  1.00  0.00           H
ATOM    218 1HG  GLU A  23       9.330 -10.741   1.707  1.00  0.00           H
ATOM    219 2HG  GLU A  23       8.455 -10.686   3.234  1.00  0.00           H
ATOM    220  N   LEU A  24       6.496 -14.105  -0.279  1.00  0.00           N
ATOM    221  CA  LEU A  24       5.539 -15.103  -0.738  1.00  0.00           C
ATOM    222  C   LEU A  24       6.247 -16.298  -1.364  1.00  0.00           C
ATOM    223  O   LEU A  24       5.864 -17.447  -1.142  1.00  0.00           O
ATOM    224  CB  LEU A  24       4.573 -14.484  -1.756  1.00  0.00           C
ATOM    225  CG  LEU A  24       3.575 -13.465  -1.190  1.00  0.00           C
ATOM    226  CD1 LEU A  24       2.842 -12.781  -2.336  1.00  0.00           C
ATOM    227  CD2 LEU A  24       2.599 -14.172  -0.261  1.00  0.00           C
ATOM    228  H   LEU A  24       6.469 -13.177  -0.678  1.00  0.00           H
ATOM    229  HA  LEU A  24       4.967 -15.455   0.120  1.00  0.00           H
ATOM    230 1HB  LEU A  24       5.155 -13.984  -2.527  1.00  0.00           H
ATOM    231 2HB  LEU A  24       4.000 -15.284  -2.223  1.00  0.00           H
ATOM    232  HG  LEU A  24       4.114 -12.698  -0.634  1.00  0.00           H
ATOM    233 1HD1 LEU A  24       2.133 -12.057  -1.934  1.00  0.00           H
ATOM    234 2HD1 LEU A  24       3.562 -12.268  -2.973  1.00  0.00           H
ATOM    235 3HD1 LEU A  24       2.306 -13.527  -2.921  1.00  0.00           H
ATOM    236 1HD2 LEU A  24       1.890 -13.447   0.141  1.00  0.00           H
ATOM    237 2HD2 LEU A  24       2.058 -14.939  -0.817  1.00  0.00           H
ATOM    238 3HD2 LEU A  24       3.148 -14.636   0.558  1.00  0.00           H
ATOM    239  N   LEU A  25       7.284 -16.021  -2.148  1.00  0.00           N
ATOM    240  CA  LEU A  25       8.064 -17.073  -2.788  1.00  0.00           C
ATOM    241  C   LEU A  25       8.816 -17.905  -1.757  1.00  0.00           C
ATOM    242  O   LEU A  25       8.992 -19.111  -1.927  1.00  0.00           O
ATOM    243  CB  LEU A  25       9.057 -16.465  -3.785  1.00  0.00           C
ATOM    244  CG  LEU A  25       8.435 -15.719  -4.972  1.00  0.00           C
ATOM    245  CD1 LEU A  25       9.537 -15.087  -5.810  1.00  0.00           C
ATOM    246  CD2 LEU A  25       7.606 -16.688  -5.803  1.00  0.00           C
ATOM    247  H   LEU A  25       7.538 -15.056  -2.305  1.00  0.00           H
ATOM    248  HA  LEU A  25       7.382 -17.729  -3.327  1.00  0.00           H
ATOM    249 1HB  LEU A  25       9.698 -15.763  -3.253  1.00  0.00           H
ATOM    250 2HB  LEU A  25       9.681 -17.263  -4.186  1.00  0.00           H
ATOM    251  HG  LEU A  25       7.795 -14.917  -4.604  1.00  0.00           H
ATOM    252 1HD1 LEU A  25       9.096 -14.557  -6.655  1.00  0.00           H
ATOM    253 2HD1 LEU A  25      10.103 -14.384  -5.198  1.00  0.00           H
ATOM    254 3HD1 LEU A  25      10.205 -15.864  -6.181  1.00  0.00           H
ATOM    255 1HD2 LEU A  25       7.162 -16.158  -6.646  1.00  0.00           H
ATOM    256 2HD2 LEU A  25       8.245 -17.489  -6.173  1.00  0.00           H
ATOM    257 3HD2 LEU A  25       6.814 -17.111  -5.184  1.00  0.00           H
ATOM    258  N   LYS A  26       9.257 -17.254  -0.686  1.00  0.00           N
ATOM    259  CA  LYS A  26       9.963 -17.939   0.390  1.00  0.00           C
ATOM    260  C   LYS A  26       9.065 -18.957   1.078  1.00  0.00           C
ATOM    261  O   LYS A  26       9.462 -20.102   1.298  1.00  0.00           O
ATOM    262  CB  LYS A  26      10.493 -16.929   1.410  1.00  0.00           C
ATOM    263  CG  LYS A  26      11.651 -16.078   0.910  1.00  0.00           C
ATOM    264  CD  LYS A  26      12.099 -15.078   1.966  1.00  0.00           C
ATOM    265  CE  LYS A  26      13.187 -14.157   1.433  1.00  0.00           C
ATOM    266  NZ  LYS A  26      13.605 -13.146   2.442  1.00  0.00           N
ATOM    267  H   LYS A  26       9.099 -16.259  -0.615  1.00  0.00           H
ATOM    268  HA  LYS A  26      10.811 -18.476  -0.039  1.00  0.00           H
ATOM    269 1HB  LYS A  26       9.688 -16.257   1.709  1.00  0.00           H
ATOM    270 2HB  LYS A  26      10.827 -17.457   2.305  1.00  0.00           H
ATOM    271 1HG  LYS A  26      12.493 -16.722   0.653  1.00  0.00           H
ATOM    272 2HG  LYS A  26      11.345 -15.535   0.016  1.00  0.00           H
ATOM    273 1HD  LYS A  26      11.247 -14.475   2.281  1.00  0.00           H
ATOM    274 2HD  LYS A  26      12.483 -15.613   2.834  1.00  0.00           H
ATOM    275 1HE  LYS A  26      14.056 -14.749   1.148  1.00  0.00           H
ATOM    276 2HE  LYS A  26      12.822 -13.638   0.546  1.00  0.00           H
ATOM    277 1HZ  LYS A  26      14.325 -12.556   2.049  1.00  0.00           H
ATOM    278 2HZ  LYS A  26      12.809 -12.578   2.700  1.00  0.00           H
ATOM    279 3HZ  LYS A  26      13.963 -13.615   3.261  1.00  0.00           H
ATOM    280  N   GLU A  27       7.852 -18.535   1.419  1.00  0.00           N
ATOM    281  CA  GLU A  27       6.936 -19.370   2.186  1.00  0.00           C
ATOM    282  C   GLU A  27       6.518 -20.601   1.392  1.00  0.00           C
ATOM    283  O   GLU A  27       6.276 -21.666   1.962  1.00  0.00           O
ATOM    284  CB  GLU A  27       5.698 -18.570   2.595  1.00  0.00           C
ATOM    285  CG  GLU A  27       5.962 -17.494   3.639  1.00  0.00           C
ATOM    286  CD  GLU A  27       4.702 -16.841   4.138  1.00  0.00           C
ATOM    287  OE1 GLU A  27       3.649 -17.399   3.941  1.00  0.00           O
ATOM    288  OE2 GLU A  27       4.793 -15.784   4.715  1.00  0.00           O
ATOM    289  H   GLU A  27       7.557 -17.611   1.138  1.00  0.00           H
ATOM    290  HA  GLU A  27       7.449 -19.706   3.088  1.00  0.00           H
ATOM    291 1HB  GLU A  27       5.271 -18.085   1.716  1.00  0.00           H
ATOM    292 2HB  GLU A  27       4.943 -19.246   2.995  1.00  0.00           H
ATOM    293 1HG  GLU A  27       6.484 -17.943   4.484  1.00  0.00           H
ATOM    294 2HG  GLU A  27       6.613 -16.735   3.207  1.00  0.00           H
ATOM    295  N   LYS A  28       6.433 -20.449   0.075  1.00  0.00           N
ATOM    296  CA  LYS A  28       6.045 -21.549  -0.800  1.00  0.00           C
ATOM    297  C   LYS A  28       7.256 -22.374  -1.218  1.00  0.00           C
ATOM    298  O   LYS A  28       7.124 -23.372  -1.927  1.00  0.00           O
ATOM    299  CB  LYS A  28       5.318 -21.019  -2.036  1.00  0.00           C
ATOM    300  CG  LYS A  28       4.002 -20.311  -1.737  1.00  0.00           C
ATOM    301  CD  LYS A  28       2.999 -21.257  -1.094  1.00  0.00           C
ATOM    302  CE  LYS A  28       1.653 -20.579  -0.885  1.00  0.00           C
ATOM    303  NZ  LYS A  28       0.673 -21.481  -0.221  1.00  0.00           N
ATOM    304  H   LYS A  28       6.643 -19.549  -0.331  1.00  0.00           H
ATOM    305  HA  LYS A  28       5.368 -22.205  -0.252  1.00  0.00           H
ATOM    306 1HB  LYS A  28       5.962 -20.317  -2.565  1.00  0.00           H
ATOM    307 2HB  LYS A  28       5.106 -21.845  -2.716  1.00  0.00           H
ATOM    308 1HG  LYS A  28       4.185 -19.475  -1.061  1.00  0.00           H
ATOM    309 2HG  LYS A  28       3.580 -19.921  -2.662  1.00  0.00           H
ATOM    310 1HD  LYS A  28       2.862 -22.131  -1.733  1.00  0.00           H
ATOM    311 2HD  LYS A  28       3.380 -21.592  -0.129  1.00  0.00           H
ATOM    312 1HE  LYS A  28       1.785 -19.691  -0.270  1.00  0.00           H
ATOM    313 2HE  LYS A  28       1.247 -20.271  -1.848  1.00  0.00           H
ATOM    314 1HZ  LYS A  28      -0.204 -20.995  -0.101  1.00  0.00           H
ATOM    315 2HZ  LYS A  28       0.528 -22.301  -0.793  1.00  0.00           H
ATOM    316 3HZ  LYS A  28       1.030 -21.759   0.682  1.00  0.00           H
ATOM    317  N   ARG A  29       8.435 -21.951  -0.775  1.00  0.00           N
ATOM    318  CA  ARG A  29       9.669 -22.663  -1.082  1.00  0.00           C
ATOM    319  C   ARG A  29       9.839 -22.847  -2.585  1.00  0.00           C
ATOM    320  O   ARG A  29      10.109 -23.951  -3.058  1.00  0.00           O
ATOM    321  CB  ARG A  29       9.685 -24.024  -0.403  1.00  0.00           C
ATOM    322  CG  ARG A  29       9.620 -23.982   1.115  1.00  0.00           C
ATOM    323  CD  ARG A  29       9.715 -25.341   1.708  1.00  0.00           C
ATOM    324  NE  ARG A  29       9.649 -25.305   3.160  1.00  0.00           N
ATOM    325  CZ  ARG A  29       9.653 -26.394   3.953  1.00  0.00           C
ATOM    326  NH1 ARG A  29       9.720 -27.595   3.420  1.00  0.00           N
ATOM    327  NH2 ARG A  29       9.589 -26.256   5.265  1.00  0.00           N
ATOM    328  H   ARG A  29       8.477 -21.114  -0.210  1.00  0.00           H
ATOM    329  HA  ARG A  29      10.509 -22.077  -0.708  1.00  0.00           H
ATOM    330 1HB  ARG A  29       8.840 -24.616  -0.753  1.00  0.00           H
ATOM    331 2HB  ARG A  29      10.595 -24.558  -0.679  1.00  0.00           H
ATOM    332 1HG  ARG A  29      10.444 -23.381   1.499  1.00  0.00           H
ATOM    333 2HG  ARG A  29       8.672 -23.538   1.426  1.00  0.00           H
ATOM    334 1HD  ARG A  29       8.892 -25.955   1.344  1.00  0.00           H
ATOM    335 2HD  ARG A  29      10.662 -25.797   1.420  1.00  0.00           H
ATOM    336  HE  ARG A  29       9.596 -24.399   3.607  1.00  0.00           H
ATOM    337 1HH1 ARG A  29       9.770 -27.700   2.417  1.00  0.00           H
ATOM    338 2HH1 ARG A  29       9.724 -28.410   4.015  1.00  0.00           H
ATOM    339 1HH2 ARG A  29       9.538 -25.333   5.675  1.00  0.00           H
ATOM    340 2HH2 ARG A  29       9.593 -27.072   5.860  1.00  0.00           H
ATOM    341  N   VAL A  30       9.680 -21.759  -3.331  1.00  0.00           N
ATOM    342  CA  VAL A  30       9.745 -21.813  -4.787  1.00  0.00           C
ATOM    343  C   VAL A  30      11.163 -22.092  -5.265  1.00  0.00           C
ATOM    344  O   VAL A  30      12.100 -21.377  -4.911  1.00  0.00           O
ATOM    345  CB  VAL A  30       9.254 -20.484  -5.392  1.00  0.00           C
ATOM    346  CG1 VAL A  30       9.419 -20.495  -6.905  1.00  0.00           C
ATOM    347  CG2 VAL A  30       7.801 -20.246  -5.010  1.00  0.00           C
ATOM    348  H   VAL A  30       9.509 -20.873  -2.878  1.00  0.00           H
ATOM    349  HA  VAL A  30       9.093 -22.617  -5.134  1.00  0.00           H
ATOM    350  HB  VAL A  30       9.870 -19.671  -5.008  1.00  0.00           H
ATOM    351 1HG1 VAL A  30       9.068 -19.548  -7.316  1.00  0.00           H
ATOM    352 2HG1 VAL A  30      10.471 -20.631  -7.155  1.00  0.00           H
ATOM    353 3HG1 VAL A  30       8.835 -21.312  -7.328  1.00  0.00           H
ATOM    354 1HG2 VAL A  30       7.462 -19.304  -5.440  1.00  0.00           H
ATOM    355 2HG2 VAL A  30       7.186 -21.062  -5.389  1.00  0.00           H
ATOM    356 3HG2 VAL A  30       7.714 -20.199  -3.924  1.00  0.00           H
ATOM    357  N   PRO A  31      11.315 -23.137  -6.072  1.00  0.00           N
ATOM    358  CA  PRO A  31      12.619 -23.507  -6.609  1.00  0.00           C
ATOM    359  C   PRO A  31      13.249 -22.349  -7.372  1.00  0.00           C
ATOM    360  O   PRO A  31      12.564 -21.614  -8.082  1.00  0.00           O
ATOM    361  CB  PRO A  31      12.289 -24.682  -7.536  1.00  0.00           C
ATOM    362  CG  PRO A  31      11.052 -25.273  -6.950  1.00  0.00           C
ATOM    363  CD  PRO A  31      10.259 -24.086  -6.473  1.00  0.00           C
ATOM    364  HA  PRO A  31      13.272 -23.828  -5.784  1.00  0.00           H
ATOM    365 1HB  PRO A  31      12.145 -24.320  -8.564  1.00  0.00           H
ATOM    366 2HB  PRO A  31      13.131 -25.390  -7.560  1.00  0.00           H
ATOM    367 1HG  PRO A  31      10.517 -25.862  -7.710  1.00  0.00           H
ATOM    368 2HG  PRO A  31      11.311 -25.965  -6.136  1.00  0.00           H
ATOM    369 1HD  PRO A  31       9.649 -23.695  -7.300  1.00  0.00           H
ATOM    370 2HD  PRO A  31       9.622 -24.386  -5.628  1.00  0.00           H
ATOM    371  N   SER A  32      14.560 -22.194  -7.221  1.00  0.00           N
ATOM    372  CA  SER A  32      15.295 -21.155  -7.934  1.00  0.00           C
ATOM    373  C   SER A  32      15.355 -21.448  -9.428  1.00  0.00           C
ATOM    374  O   SER A  32      15.637 -20.562 -10.234  1.00  0.00           O
ATOM    375  CB  SER A  32      16.699 -21.032  -7.378  1.00  0.00           C
ATOM    376  OG  SER A  32      17.456 -22.174  -7.668  1.00  0.00           O
ATOM    377  H   SER A  32      15.061 -22.809  -6.597  1.00  0.00           H
ATOM    378  HA  SER A  32      14.777 -20.205  -7.793  1.00  0.00           H
ATOM    379 1HB  SER A  32      17.184 -20.153  -7.802  1.00  0.00           H
ATOM    380 2HB  SER A  32      16.652 -20.889  -6.299  1.00  0.00           H
ATOM    381  HG  SER A  32      18.196 -21.873  -8.202  1.00  0.00           H
ATOM    382  N   ASN A  33      15.089 -22.698  -9.791  1.00  0.00           N
ATOM    383  CA  ASN A  33      15.113 -23.112 -11.188  1.00  0.00           C
ATOM    384  C   ASN A  33      13.727 -23.022 -11.814  1.00  0.00           C
ATOM    385  O   ASN A  33      13.539 -23.359 -12.983  1.00  0.00           O
ATOM    386  CB  ASN A  33      15.667 -24.519 -11.319  1.00  0.00           C
ATOM    387  CG  ASN A  33      17.132 -24.596 -10.990  1.00  0.00           C
ATOM    388  OD1 ASN A  33      17.901 -23.681 -11.305  1.00  0.00           O
ATOM    389  ND2 ASN A  33      17.534 -25.671 -10.361  1.00  0.00           N
ATOM    390  H   ASN A  33      14.863 -23.380  -9.080  1.00  0.00           H
ATOM    391  HA  ASN A  33      15.762 -22.431 -11.740  1.00  0.00           H
ATOM    392 1HB  ASN A  33      15.121 -25.190 -10.654  1.00  0.00           H
ATOM    393 2HB  ASN A  33      15.517 -24.876 -12.338  1.00  0.00           H
ATOM    394 1HD2 ASN A  33      18.498 -25.776 -10.115  1.00  0.00           H
ATOM    395 2HD2 ASN A  33      16.877 -26.386 -10.125  1.00  0.00           H
ATOM    396  N   ALA A  34      12.758 -22.567 -11.028  1.00  0.00           N
ATOM    397  CA  ALA A  34      11.406 -22.342 -11.529  1.00  0.00           C
ATOM    398  C   ALA A  34      11.319 -21.037 -12.310  1.00  0.00           C
ATOM    399  O   ALA A  34      12.029 -20.077 -12.013  1.00  0.00           O
ATOM    400  CB  ALA A  34      10.409 -22.340 -10.381  1.00  0.00           C
ATOM    401  H   ALA A  34      12.961 -22.370 -10.059  1.00  0.00           H
ATOM    402  HA  ALA A  34      11.158 -23.156 -12.211  1.00  0.00           H
ATOM    403 1HB  ALA A  34       9.405 -22.172 -10.771  1.00  0.00           H
ATOM    404 2HB  ALA A  34      10.442 -23.301  -9.868  1.00  0.00           H
ATOM    405 3HB  ALA A  34      10.662 -21.546  -9.679  1.00  0.00           H
ATOM    406  N   SER A  35      10.442 -21.009 -13.308  1.00  0.00           N
ATOM    407  CA  SER A  35      10.250 -19.816 -14.124  1.00  0.00           C
ATOM    408  C   SER A  35       9.450 -18.758 -13.375  1.00  0.00           C
ATOM    409  O   SER A  35       8.832 -19.044 -12.349  1.00  0.00           O
ATOM    410  CB  SER A  35       9.542 -20.177 -15.416  1.00  0.00           C
ATOM    411  OG  SER A  35       8.206 -20.525 -15.176  1.00  0.00           O
ATOM    412  H   SER A  35       9.896 -21.835 -13.506  1.00  0.00           H
ATOM    413  HA  SER A  35      11.229 -19.399 -14.365  1.00  0.00           H
ATOM    414 1HB  SER A  35       9.583 -19.331 -16.101  1.00  0.00           H
ATOM    415 2HB  SER A  35      10.057 -21.010 -15.893  1.00  0.00           H
ATOM    416  HG  SER A  35       7.928 -21.047 -15.933  1.00  0.00           H
ATOM    417  N   TRP A  36       9.465 -17.535 -13.893  1.00  0.00           N
ATOM    418  CA  TRP A  36       8.701 -16.443 -13.301  1.00  0.00           C
ATOM    419  C   TRP A  36       7.218 -16.782 -13.230  1.00  0.00           C
ATOM    420  O   TRP A  36       6.564 -16.540 -12.216  1.00  0.00           O
ATOM    421  CB  TRP A  36       8.896 -15.158 -14.107  1.00  0.00           C
ATOM    422  CG  TRP A  36       8.078 -14.007 -13.606  1.00  0.00           C
ATOM    423  CD1 TRP A  36       7.802 -13.708 -12.305  1.00  0.00           C
ATOM    424  CD2 TRP A  36       7.421 -12.988 -14.399  1.00  0.00           C
ATOM    425  NE1 TRP A  36       7.021 -12.581 -12.234  1.00  0.00           N
ATOM    426  CE2 TRP A  36       6.780 -12.126 -13.506  1.00  0.00           C
ATOM    427  CE3 TRP A  36       7.328 -12.743 -15.774  1.00  0.00           C
ATOM    428  CZ2 TRP A  36       6.049 -11.032 -13.939  1.00  0.00           C
ATOM    429  CZ3 TRP A  36       6.596 -11.645 -16.209  1.00  0.00           C
ATOM    430  CH2 TRP A  36       5.975 -10.810 -15.315  1.00  0.00           C
ATOM    431  H   TRP A  36      10.018 -17.357 -14.719  1.00  0.00           H
ATOM    432  HA  TRP A  36       9.065 -16.278 -12.287  1.00  0.00           H
ATOM    433 1HB  TRP A  36       9.947 -14.867 -14.081  1.00  0.00           H
ATOM    434 2HB  TRP A  36       8.632 -15.338 -15.148  1.00  0.00           H
ATOM    435  HD1 TRP A  36       8.150 -14.281 -11.447  1.00  0.00           H
ATOM    436  HE1 TRP A  36       6.679 -12.155 -11.384  1.00  0.00           H
ATOM    437  HE3 TRP A  36       7.823 -13.401 -16.489  1.00  0.00           H
ATOM    438  HZ2 TRP A  36       5.548 -10.357 -13.245  1.00  0.00           H
ATOM    439  HZ3 TRP A  36       6.529 -11.461 -17.282  1.00  0.00           H
ATOM    440  HH2 TRP A  36       5.409  -9.958 -15.690  1.00  0.00           H
ATOM    441  N   GLU A  37       6.693 -17.344 -14.312  1.00  0.00           N
ATOM    442  CA  GLU A  37       5.290 -17.739 -14.367  1.00  0.00           C
ATOM    443  C   GLU A  37       4.973 -18.791 -13.312  1.00  0.00           C
ATOM    444  O   GLU A  37       3.951 -18.711 -12.629  1.00  0.00           O
ATOM    445  CB  GLU A  37       4.941 -18.276 -15.758  1.00  0.00           C
ATOM    446  CG  GLU A  37       4.921 -17.219 -16.852  1.00  0.00           C
ATOM    447  CD  GLU A  37       4.633 -17.791 -18.212  1.00  0.00           C
ATOM    448  OE1 GLU A  37       4.574 -18.991 -18.331  1.00  0.00           O
ATOM    449  OE2 GLU A  37       4.471 -17.027 -19.135  1.00  0.00           O
ATOM    450  H   GLU A  37       7.280 -17.503 -15.120  1.00  0.00           H
ATOM    451  HA  GLU A  37       4.676 -16.861 -14.166  1.00  0.00           H
ATOM    452 1HB  GLU A  37       5.663 -19.041 -16.044  1.00  0.00           H
ATOM    453 2HB  GLU A  37       3.959 -18.747 -15.729  1.00  0.00           H
ATOM    454 1HG  GLU A  37       4.158 -16.478 -16.614  1.00  0.00           H
ATOM    455 2HG  GLU A  37       5.885 -16.714 -16.872  1.00  0.00           H
ATOM    456  N   GLN A  38       5.854 -19.777 -13.183  1.00  0.00           N
ATOM    457  CA  GLN A  38       5.701 -20.813 -12.168  1.00  0.00           C
ATOM    458  C   GLN A  38       5.791 -20.227 -10.765  1.00  0.00           C
ATOM    459  O   GLN A  38       5.035 -20.612  -9.872  1.00  0.00           O
ATOM    460  CB  GLN A  38       6.764 -21.900 -12.349  1.00  0.00           C
ATOM    461  CG  GLN A  38       6.559 -22.772 -13.576  1.00  0.00           C
ATOM    462  CD  GLN A  38       7.696 -23.755 -13.784  1.00  0.00           C
ATOM    463  OE1 GLN A  38       8.871 -23.410 -13.626  1.00  0.00           O
ATOM    464  NE2 GLN A  38       7.354 -24.989 -14.138  1.00  0.00           N
ATOM    465  H   GLN A  38       6.650 -19.810 -13.804  1.00  0.00           H
ATOM    466  HA  GLN A  38       4.716 -21.266 -12.281  1.00  0.00           H
ATOM    467 1HB  GLN A  38       7.748 -21.439 -12.424  1.00  0.00           H
ATOM    468 2HB  GLN A  38       6.772 -22.550 -11.473  1.00  0.00           H
ATOM    469 1HG  GLN A  38       5.636 -23.338 -13.458  1.00  0.00           H
ATOM    470 2HG  GLN A  38       6.496 -22.133 -14.456  1.00  0.00           H
ATOM    471 1HE2 GLN A  38       8.061 -25.681 -14.289  1.00  0.00           H
ATOM    472 2HE2 GLN A  38       6.390 -25.227 -14.255  1.00  0.00           H
ATOM    473  N   ALA A  39       6.717 -19.294 -10.577  1.00  0.00           N
ATOM    474  CA  ALA A  39       6.889 -18.634  -9.289  1.00  0.00           C
ATOM    475  C   ALA A  39       5.609 -17.929  -8.855  1.00  0.00           C
ATOM    476  O   ALA A  39       5.240 -17.959  -7.682  1.00  0.00           O
ATOM    477  CB  ALA A  39       8.043 -17.643  -9.350  1.00  0.00           C
ATOM    478  H   ALA A  39       7.318 -19.034 -11.346  1.00  0.00           H
ATOM    479  HA  ALA A  39       7.118 -19.397  -8.545  1.00  0.00           H
ATOM    480 1HB  ALA A  39       8.158 -17.158  -8.380  1.00  0.00           H
ATOM    481 2HB  ALA A  39       8.962 -18.171  -9.604  1.00  0.00           H
ATOM    482 3HB  ALA A  39       7.835 -16.891 -10.109  1.00  0.00           H
ATOM    483  N   MET A  40       4.937 -17.296  -9.810  1.00  0.00           N
ATOM    484  CA  MET A  40       3.666 -16.633  -9.540  1.00  0.00           C
ATOM    485  C   MET A  40       2.573 -17.645  -9.220  1.00  0.00           C
ATOM    486  O   MET A  40       1.772 -17.441  -8.308  1.00  0.00           O
ATOM    487  CB  MET A  40       3.259 -15.769 -10.732  1.00  0.00           C
ATOM    488  CG  MET A  40       4.104 -14.517 -10.920  1.00  0.00           C
ATOM    489  SD  MET A  40       3.434 -13.406 -12.174  1.00  0.00           S
ATOM    490  CE  MET A  40       3.820 -14.313 -13.669  1.00  0.00           C
ATOM    491  H   MET A  40       5.314 -17.275 -10.746  1.00  0.00           H
ATOM    492  HA  MET A  40       3.789 -15.992  -8.668  1.00  0.00           H
ATOM    493 1HB  MET A  40       3.325 -16.356 -11.647  1.00  0.00           H
ATOM    494 2HB  MET A  40       2.220 -15.456 -10.617  1.00  0.00           H
ATOM    495 1HG  MET A  40       4.167 -13.975  -9.977  1.00  0.00           H
ATOM    496 2HG  MET A  40       5.115 -14.801 -11.216  1.00  0.00           H
ATOM    497 1HE  MET A  40       3.466 -13.752 -14.536  1.00  0.00           H
ATOM    498 2HE  MET A  40       4.899 -14.453 -13.741  1.00  0.00           H
ATOM    499 3HE  MET A  40       3.328 -15.287 -13.642  1.00  0.00           H
ATOM    500  N   LYS A  41       2.546 -18.737  -9.976  1.00  0.00           N
ATOM    501  CA  LYS A  41       1.523 -19.763  -9.804  1.00  0.00           C
ATOM    502  C   LYS A  41       1.614 -20.406  -8.426  1.00  0.00           C
ATOM    503  O   LYS A  41       0.611 -20.860  -7.875  1.00  0.00           O
ATOM    504  CB  LYS A  41       1.647 -20.831 -10.892  1.00  0.00           C
ATOM    505  CG  LYS A  41       1.210 -20.371 -12.277  1.00  0.00           C
ATOM    506  CD  LYS A  41       1.422 -21.464 -13.314  1.00  0.00           C
ATOM    507  CE  LYS A  41       0.995 -21.004 -14.700  1.00  0.00           C
ATOM    508  NZ  LYS A  41       1.210 -22.058 -15.728  1.00  0.00           N
ATOM    509  H   LYS A  41       3.251 -18.861 -10.688  1.00  0.00           H
ATOM    510  HA  LYS A  41       0.543 -19.291  -9.888  1.00  0.00           H
ATOM    511 1HB  LYS A  41       2.683 -21.163 -10.961  1.00  0.00           H
ATOM    512 2HB  LYS A  41       1.043 -21.697 -10.621  1.00  0.00           H
ATOM    513 1HG  LYS A  41       0.154 -20.102 -12.255  1.00  0.00           H
ATOM    514 2HG  LYS A  41       1.786 -19.493 -12.567  1.00  0.00           H
ATOM    515 1HD  LYS A  41       2.476 -21.742 -13.341  1.00  0.00           H
ATOM    516 2HD  LYS A  41       0.839 -22.344 -13.038  1.00  0.00           H
ATOM    517 1HE  LYS A  41      -0.062 -20.738 -14.685  1.00  0.00           H
ATOM    518 2HE  LYS A  41       1.566 -20.119 -14.981  1.00  0.00           H
ATOM    519 1HZ  LYS A  41       0.916 -21.714 -16.630  1.00  0.00           H
ATOM    520 2HZ  LYS A  41       2.191 -22.300 -15.763  1.00  0.00           H
ATOM    521 3HZ  LYS A  41       0.670 -22.878 -15.488  1.00  0.00           H
ATOM    522  N   MET A  42       2.822 -20.441  -7.874  1.00  0.00           N
ATOM    523  CA  MET A  42       3.043 -21.009  -6.549  1.00  0.00           C
ATOM    524  C   MET A  42       2.387 -20.158  -5.469  1.00  0.00           C
ATOM    525  O   MET A  42       2.038 -20.656  -4.399  1.00  0.00           O
ATOM    526  CB  MET A  42       4.539 -21.153  -6.279  1.00  0.00           C
ATOM    527  CG  MET A  42       5.213 -22.278  -7.051  1.00  0.00           C
ATOM    528  SD  MET A  42       4.531 -23.901  -6.653  1.00  0.00           S
ATOM    529  CE  MET A  42       5.034 -24.068  -4.943  1.00  0.00           C
ATOM    530  H   MET A  42       3.608 -20.065  -8.385  1.00  0.00           H
ATOM    531  HA  MET A  42       2.584 -21.997  -6.516  1.00  0.00           H
ATOM    532 1HB  MET A  42       5.046 -20.224  -6.534  1.00  0.00           H
ATOM    533 2HB  MET A  42       4.701 -21.333  -5.216  1.00  0.00           H
ATOM    534 1HG  MET A  42       5.094 -22.107  -8.121  1.00  0.00           H
ATOM    535 2HG  MET A  42       6.279 -22.288  -6.824  1.00  0.00           H
ATOM    536 1HE  MET A  42       4.685 -25.025  -4.553  1.00  0.00           H
ATOM    537 2HE  MET A  42       6.122 -24.024  -4.878  1.00  0.00           H
ATOM    538 3HE  MET A  42       4.603 -23.258  -4.355  1.00  0.00           H
ATOM    539  N   ILE A  43       2.222 -18.871  -5.755  1.00  0.00           N
ATOM    540  CA  ILE A  43       1.799 -17.909  -4.745  1.00  0.00           C
ATOM    541  C   ILE A  43       0.477 -17.255  -5.127  1.00  0.00           C
ATOM    542  O   ILE A  43      -0.128 -16.542  -4.326  1.00  0.00           O
ATOM    543  CB  ILE A  43       2.869 -16.823  -4.538  1.00  0.00           C
ATOM    544  CG1 ILE A  43       3.081 -16.029  -5.830  1.00  0.00           C
ATOM    545  CG2 ILE A  43       4.176 -17.444  -4.072  1.00  0.00           C
ATOM    546  CD1 ILE A  43       3.962 -14.812  -5.662  1.00  0.00           C
ATOM    547  H   ILE A  43       2.396 -18.551  -6.697  1.00  0.00           H
ATOM    548  HA  ILE A  43       1.657 -18.438  -3.803  1.00  0.00           H
ATOM    549  HB  ILE A  43       2.527 -16.113  -3.785  1.00  0.00           H
ATOM    550 1HG1 ILE A  43       3.531 -16.674  -6.584  1.00  0.00           H
ATOM    551 2HG1 ILE A  43       2.116 -15.699  -6.217  1.00  0.00           H
ATOM    552 1HG2 ILE A  43       4.922 -16.662  -3.931  1.00  0.00           H
ATOM    553 2HG2 ILE A  43       4.015 -17.966  -3.129  1.00  0.00           H
ATOM    554 3HG2 ILE A  43       4.530 -18.153  -4.822  1.00  0.00           H
ATOM    555 1HD1 ILE A  43       4.065 -14.302  -6.620  1.00  0.00           H
ATOM    556 2HD1 ILE A  43       3.511 -14.133  -4.937  1.00  0.00           H
ATOM    557 3HD1 ILE A  43       4.945 -15.120  -5.309  1.00  0.00           H
ATOM    558  N   ILE A  44       0.034 -17.502  -6.354  1.00  0.00           N
ATOM    559  CA  ILE A  44      -1.174 -16.871  -6.874  1.00  0.00           C
ATOM    560  C   ILE A  44      -2.400 -17.281  -6.069  1.00  0.00           C
ATOM    561  O   ILE A  44      -3.395 -16.558  -6.023  1.00  0.00           O
ATOM    562  CB  ILE A  44      -1.388 -17.232  -8.356  1.00  0.00           C
ATOM    563  CG1 ILE A  44      -2.375 -16.258  -9.004  1.00  0.00           C
ATOM    564  CG2 ILE A  44      -1.883 -18.664  -8.487  1.00  0.00           C
ATOM    565  CD1 ILE A  44      -2.413 -16.343 -10.514  1.00  0.00           C
ATOM    566  H   ILE A  44       0.547 -18.143  -6.943  1.00  0.00           H
ATOM    567  HA  ILE A  44      -1.060 -15.790  -6.795  1.00  0.00           H
ATOM    568  HB  ILE A  44      -0.446 -17.131  -8.894  1.00  0.00           H
ATOM    569 1HG1 ILE A  44      -3.378 -16.451  -8.626  1.00  0.00           H
ATOM    570 2HG1 ILE A  44      -2.114 -15.236  -8.728  1.00  0.00           H
ATOM    571 1HG2 ILE A  44      -2.030 -18.902  -9.540  1.00  0.00           H
ATOM    572 2HG2 ILE A  44      -1.147 -19.344  -8.061  1.00  0.00           H
ATOM    573 3HG2 ILE A  44      -2.829 -18.772  -7.956  1.00  0.00           H
ATOM    574 1HD1 ILE A  44      -3.135 -15.623 -10.901  1.00  0.00           H
ATOM    575 2HD1 ILE A  44      -1.425 -16.118 -10.916  1.00  0.00           H
ATOM    576 3HD1 ILE A  44      -2.708 -17.347 -10.814  1.00  0.00           H
ATOM    577  N   ASN A  45      -2.322 -18.446  -5.433  1.00  0.00           N
ATOM    578  CA  ASN A  45      -3.442 -18.977  -4.667  1.00  0.00           C
ATOM    579  C   ASN A  45      -3.518 -18.338  -3.286  1.00  0.00           C
ATOM    580  O   ASN A  45      -4.523 -18.467  -2.586  1.00  0.00           O
ATOM    581  CB  ASN A  45      -3.343 -20.487  -4.553  1.00  0.00           C
ATOM    582  CG  ASN A  45      -3.607 -21.184  -5.859  1.00  0.00           C
ATOM    583  OD1 ASN A  45      -4.377 -20.695  -6.694  1.00  0.00           O
ATOM    584  ND2 ASN A  45      -2.981 -22.317  -6.054  1.00  0.00           N
ATOM    585  H   ASN A  45      -1.463 -18.975  -5.481  1.00  0.00           H
ATOM    586  HA  ASN A  45      -4.368 -18.727  -5.190  1.00  0.00           H
ATOM    587 1HB  ASN A  45      -2.347 -20.761  -4.203  1.00  0.00           H
ATOM    588 2HB  ASN A  45      -4.060 -20.844  -3.814  1.00  0.00           H
ATOM    589 1HD2 ASN A  45      -3.118 -22.825  -6.904  1.00  0.00           H
ATOM    590 2HD2 ASN A  45      -2.366 -22.675  -5.351  1.00  0.00           H
ATOM    591  N   ASP A  46      -2.450 -17.650  -2.899  1.00  0.00           N
ATOM    592  CA  ASP A  46      -2.391 -16.994  -1.598  1.00  0.00           C
ATOM    593  C   ASP A  46      -3.175 -15.687  -1.605  1.00  0.00           C
ATOM    594  O   ASP A  46      -2.989 -14.846  -2.484  1.00  0.00           O
ATOM    595  CB  ASP A  46      -0.938 -16.722  -1.199  1.00  0.00           C
ATOM    596  CG  ASP A  46      -0.788 -16.348   0.269  1.00  0.00           C
ATOM    597  OD1 ASP A  46      -1.355 -15.359   0.671  1.00  0.00           O
ATOM    598  OD2 ASP A  46      -0.108 -17.054   0.975  1.00  0.00           O
ATOM    599  H   ASP A  46      -1.658 -17.579  -3.522  1.00  0.00           H
ATOM    600  HA  ASP A  46      -2.839 -17.656  -0.857  1.00  0.00           H
ATOM    601 1HB  ASP A  46      -0.336 -17.609  -1.397  1.00  0.00           H
ATOM    602 2HB  ASP A  46      -0.538 -15.913  -1.808  1.00  0.00           H
ATOM    603  N   PRO A  47      -4.051 -15.523  -0.619  1.00  0.00           N
ATOM    604  CA  PRO A  47      -4.886 -14.332  -0.526  1.00  0.00           C
ATOM    605  C   PRO A  47      -4.045 -13.063  -0.588  1.00  0.00           C
ATOM    606  O   PRO A  47      -4.464 -12.057  -1.159  1.00  0.00           O
ATOM    607  CB  PRO A  47      -5.565 -14.492   0.838  1.00  0.00           C
ATOM    608  CG  PRO A  47      -5.675 -15.969   1.020  1.00  0.00           C
ATOM    609  CD  PRO A  47      -4.393 -16.512   0.448  1.00  0.00           C
ATOM    610  HA  PRO A  47      -5.626 -14.344  -1.340  1.00  0.00           H
ATOM    611 1HB  PRO A  47      -4.960 -14.010   1.619  1.00  0.00           H
ATOM    612 2HB  PRO A  47      -6.543 -13.989   0.832  1.00  0.00           H
ATOM    613 1HG  PRO A  47      -5.801 -16.211   2.085  1.00  0.00           H
ATOM    614 2HG  PRO A  47      -6.567 -16.349   0.500  1.00  0.00           H
ATOM    615 1HD  PRO A  47      -3.624 -16.541   1.233  1.00  0.00           H
ATOM    616 2HD  PRO A  47      -4.571 -17.519   0.042  1.00  0.00           H
ATOM    617  N   ARG A  48      -2.855 -13.119   0.002  1.00  0.00           N
ATOM    618  CA  ARG A  48      -2.007 -11.939   0.128  1.00  0.00           C
ATOM    619  C   ARG A  48      -1.434 -11.526  -1.221  1.00  0.00           C
ATOM    620  O   ARG A  48      -0.994 -10.391  -1.399  1.00  0.00           O
ATOM    621  CB  ARG A  48      -0.866 -12.202   1.099  1.00  0.00           C
ATOM    622  CG  ARG A  48      -1.288 -12.360   2.552  1.00  0.00           C
ATOM    623  CD  ARG A  48      -0.186 -12.901   3.388  1.00  0.00           C
ATOM    624  NE  ARG A  48       0.136 -14.276   3.039  1.00  0.00           N
ATOM    625  CZ  ARG A  48       1.195 -14.959   3.514  1.00  0.00           C
ATOM    626  NH1 ARG A  48       2.026 -14.382   4.354  1.00  0.00           N
ATOM    627  NH2 ARG A  48       1.400 -16.207   3.135  1.00  0.00           N
ATOM    628  H   ARG A  48      -2.531 -14.000   0.373  1.00  0.00           H
ATOM    629  HA  ARG A  48      -2.611 -11.118   0.514  1.00  0.00           H
ATOM    630 1HB  ARG A  48      -0.342 -13.110   0.808  1.00  0.00           H
ATOM    631 2HB  ARG A  48      -0.151 -11.381   1.052  1.00  0.00           H
ATOM    632 1HG  ARG A  48      -1.579 -11.389   2.954  1.00  0.00           H
ATOM    633 2HG  ARG A  48      -2.133 -13.046   2.614  1.00  0.00           H
ATOM    634 1HD  ARG A  48       0.709 -12.296   3.247  1.00  0.00           H
ATOM    635 2HD  ARG A  48      -0.478 -12.875   4.437  1.00  0.00           H
ATOM    636  HE  ARG A  48      -0.481 -14.753   2.395  1.00  0.00           H
ATOM    637 1HH1 ARG A  48       1.869 -13.426   4.644  1.00  0.00           H
ATOM    638 2HH1 ARG A  48       2.821 -14.892   4.709  1.00  0.00           H
ATOM    639 1HH2 ARG A  48       0.761 -16.651   2.489  1.00  0.00           H
ATOM    640 2HH2 ARG A  48       2.195 -16.718   3.490  1.00  0.00           H
ATOM    641  N   TYR A  49      -1.443 -12.455  -2.172  1.00  0.00           N
ATOM    642  CA  TYR A  49      -1.009 -12.163  -3.533  1.00  0.00           C
ATOM    643  C   TYR A  49      -1.794 -11.000  -4.125  1.00  0.00           C
ATOM    644  O   TYR A  49      -1.253 -10.193  -4.881  1.00  0.00           O
ATOM    645  CB  TYR A  49      -1.150 -13.404  -4.418  1.00  0.00           C
ATOM    646  CG  TYR A  49      -0.676 -13.197  -5.840  1.00  0.00           C
ATOM    647  CD1 TYR A  49       0.679 -13.240  -6.132  1.00  0.00           C
ATOM    648  CD2 TYR A  49      -1.597 -12.965  -6.851  1.00  0.00           C
ATOM    649  CE1 TYR A  49       1.112 -13.051  -7.430  1.00  0.00           C
ATOM    650  CE2 TYR A  49      -1.164 -12.776  -8.149  1.00  0.00           C
ATOM    651  CZ  TYR A  49       0.185 -12.818  -8.439  1.00  0.00           C
ATOM    652  OH  TYR A  49       0.616 -12.631  -9.733  1.00  0.00           O
ATOM    653  H   TYR A  49      -1.758 -13.388  -1.946  1.00  0.00           H
ATOM    654  HA  TYR A  49       0.042 -11.873  -3.506  1.00  0.00           H
ATOM    655 1HB  TYR A  49      -0.580 -14.227  -3.985  1.00  0.00           H
ATOM    656 2HB  TYR A  49      -2.195 -13.710  -4.450  1.00  0.00           H
ATOM    657  HD1 TYR A  49       1.403 -13.422  -5.337  1.00  0.00           H
ATOM    658  HD2 TYR A  49      -2.661 -12.930  -6.621  1.00  0.00           H
ATOM    659  HE1 TYR A  49       2.177 -13.085  -7.659  1.00  0.00           H
ATOM    660  HE2 TYR A  49      -1.887 -12.593  -8.944  1.00  0.00           H
ATOM    661  HH  TYR A  49      -0.098 -12.837 -10.340  1.00  0.00           H
ATOM    662  N   SER A  50      -3.073 -10.918  -3.776  1.00  0.00           N
ATOM    663  CA  SER A  50      -3.959  -9.909  -4.342  1.00  0.00           C
ATOM    664  C   SER A  50      -3.538  -8.507  -3.921  1.00  0.00           C
ATOM    665  O   SER A  50      -3.874  -7.523  -4.580  1.00  0.00           O
ATOM    666  CB  SER A  50      -5.390 -10.167  -3.910  1.00  0.00           C
ATOM    667  OG  SER A  50      -5.542  -9.967  -2.531  1.00  0.00           O
ATOM    668  H   SER A  50      -3.443 -11.572  -3.100  1.00  0.00           H
ATOM    669  HA  SER A  50      -3.905  -9.971  -5.430  1.00  0.00           H
ATOM    670 1HB  SER A  50      -6.060  -9.501  -4.453  1.00  0.00           H
ATOM    671 2HB  SER A  50      -5.667 -11.189  -4.165  1.00  0.00           H
ATOM    672  HG  SER A  50      -5.173 -10.746  -2.109  1.00  0.00           H
ATOM    673  N   ALA A  51      -2.799  -8.422  -2.820  1.00  0.00           N
ATOM    674  CA  ALA A  51      -2.290  -7.145  -2.335  1.00  0.00           C
ATOM    675  C   ALA A  51      -1.273  -6.554  -3.303  1.00  0.00           C
ATOM    676  O   ALA A  51      -1.056  -5.342  -3.328  1.00  0.00           O
ATOM    677  CB  ALA A  51      -1.673  -7.311  -0.955  1.00  0.00           C
ATOM    678  H   ALA A  51      -2.585  -9.265  -2.305  1.00  0.00           H
ATOM    679  HA  ALA A  51      -3.128  -6.450  -2.266  1.00  0.00           H
ATOM    680 1HB  ALA A  51      -1.297  -6.348  -0.607  1.00  0.00           H
ATOM    681 2HB  ALA A  51      -2.428  -7.678  -0.260  1.00  0.00           H
ATOM    682 3HB  ALA A  51      -0.851  -8.023  -1.008  1.00  0.00           H
ATOM    683  N   LEU A  52      -0.653  -7.417  -4.100  1.00  0.00           N
ATOM    684  CA  LEU A  52       0.336  -6.980  -5.080  1.00  0.00           C
ATOM    685  C   LEU A  52      -0.198  -7.119  -6.500  1.00  0.00           C
ATOM    686  O   LEU A  52       0.569  -7.288  -7.448  1.00  0.00           O
ATOM    687  CB  LEU A  52       1.626  -7.797  -4.931  1.00  0.00           C
ATOM    688  CG  LEU A  52       2.326  -7.691  -3.570  1.00  0.00           C
ATOM    689  CD1 LEU A  52       3.499  -8.661  -3.526  1.00  0.00           C
ATOM    690  CD2 LEU A  52       2.793  -6.260  -3.349  1.00  0.00           C
ATOM    691  H   LEU A  52      -0.870  -8.400  -4.026  1.00  0.00           H
ATOM    692  HA  LEU A  52       0.562  -5.931  -4.898  1.00  0.00           H
ATOM    693 1HB  LEU A  52       1.395  -8.847  -5.103  1.00  0.00           H
ATOM    694 2HB  LEU A  52       2.334  -7.471  -5.694  1.00  0.00           H
ATOM    695  HG  LEU A  52       1.631  -7.973  -2.780  1.00  0.00           H
ATOM    696 1HD1 LEU A  52       3.997  -8.586  -2.559  1.00  0.00           H
ATOM    697 2HD1 LEU A  52       3.136  -9.679  -3.667  1.00  0.00           H
ATOM    698 3HD1 LEU A  52       4.206  -8.415  -4.317  1.00  0.00           H
ATOM    699 1HD2 LEU A  52       3.289  -6.184  -2.382  1.00  0.00           H
ATOM    700 2HD2 LEU A  52       3.489  -5.978  -4.138  1.00  0.00           H
ATOM    701 3HD2 LEU A  52       1.932  -5.590  -3.368  1.00  0.00           H
ATOM    702  N   ALA A  53      -1.517  -7.045  -6.640  1.00  0.00           N
ATOM    703  CA  ALA A  53      -2.161  -7.220  -7.936  1.00  0.00           C
ATOM    704  C   ALA A  53      -1.666  -6.188  -8.942  1.00  0.00           C
ATOM    705  O   ALA A  53      -1.585  -6.463 -10.139  1.00  0.00           O
ATOM    706  CB  ALA A  53      -3.673  -7.136  -7.793  1.00  0.00           C
ATOM    707  H   ALA A  53      -2.089  -6.862  -5.828  1.00  0.00           H
ATOM    708  HA  ALA A  53      -1.897  -8.208  -8.315  1.00  0.00           H
ATOM    709 1HB  ALA A  53      -4.140  -7.268  -8.770  1.00  0.00           H
ATOM    710 2HB  ALA A  53      -4.019  -7.918  -7.117  1.00  0.00           H
ATOM    711 3HB  ALA A  53      -3.946  -6.162  -7.391  1.00  0.00           H
ATOM    712  N   LYS A  54      -1.336  -4.999  -8.448  1.00  0.00           N
ATOM    713  CA  LYS A  54      -0.949  -3.891  -9.313  1.00  0.00           C
ATOM    714  C   LYS A  54       0.567  -3.762  -9.396  1.00  0.00           C
ATOM    715  O   LYS A  54       1.087  -2.808  -9.975  1.00  0.00           O
ATOM    716  CB  LYS A  54      -1.562  -2.582  -8.813  1.00  0.00           C
ATOM    717  CG  LYS A  54      -3.084  -2.584  -8.751  1.00  0.00           C
ATOM    718  CD  LYS A  54      -3.694  -2.767 -10.133  1.00  0.00           C
ATOM    719  CE  LYS A  54      -5.212  -2.686 -10.084  1.00  0.00           C
ATOM    720  NZ  LYS A  54      -5.825  -2.894 -11.424  1.00  0.00           N
ATOM    721  H   LYS A  54      -1.356  -4.859  -7.448  1.00  0.00           H
ATOM    722  HA  LYS A  54      -1.322  -4.090 -10.318  1.00  0.00           H
ATOM    723 1HB  LYS A  54      -1.187  -2.362  -7.814  1.00  0.00           H
ATOM    724 2HB  LYS A  54      -1.256  -1.764  -9.466  1.00  0.00           H
ATOM    725 1HG  LYS A  54      -3.420  -3.395  -8.104  1.00  0.00           H
ATOM    726 2HG  LYS A  54      -3.432  -1.641  -8.331  1.00  0.00           H
ATOM    727 1HD  LYS A  54      -3.319  -1.992 -10.802  1.00  0.00           H
ATOM    728 2HD  LYS A  54      -3.405  -3.738 -10.533  1.00  0.00           H
ATOM    729 1HE  LYS A  54      -5.595  -3.443  -9.401  1.00  0.00           H
ATOM    730 2HE  LYS A  54      -5.513  -1.706  -9.710  1.00  0.00           H
ATOM    731 1HZ  LYS A  54      -6.831  -2.832 -11.349  1.00  0.00           H
ATOM    732 2HZ  LYS A  54      -5.491  -2.185 -12.061  1.00  0.00           H
ATOM    733 3HZ  LYS A  54      -5.570  -3.807 -11.772  1.00  0.00           H
ATOM    734  N   LEU A  55       1.270  -4.726  -8.812  1.00  0.00           N
ATOM    735  CA  LEU A  55       2.728  -4.708  -8.797  1.00  0.00           C
ATOM    736  C   LEU A  55       3.298  -5.030 -10.172  1.00  0.00           C
ATOM    737  O   LEU A  55       3.083  -6.119 -10.704  1.00  0.00           O
ATOM    738  CB  LEU A  55       3.260  -5.714  -7.767  1.00  0.00           C
ATOM    739  CG  LEU A  55       4.786  -5.766  -7.615  1.00  0.00           C
ATOM    740  CD1 LEU A  55       5.288  -4.433  -7.076  1.00  0.00           C
ATOM    741  CD2 LEU A  55       5.164  -6.909  -6.685  1.00  0.00           C
ATOM    742  H   LEU A  55       0.783  -5.491  -8.368  1.00  0.00           H
ATOM    743  HA  LEU A  55       3.059  -3.709  -8.514  1.00  0.00           H
ATOM    744 1HB  LEU A  55       2.838  -5.470  -6.794  1.00  0.00           H
ATOM    745 2HB  LEU A  55       2.921  -6.711  -8.049  1.00  0.00           H
ATOM    746  HG  LEU A  55       5.244  -5.925  -8.591  1.00  0.00           H
ATOM    747 1HD1 LEU A  55       6.372  -4.469  -6.967  1.00  0.00           H
ATOM    748 2HD1 LEU A  55       5.021  -3.635  -7.770  1.00  0.00           H
ATOM    749 3HD1 LEU A  55       4.832  -4.239  -6.105  1.00  0.00           H
ATOM    750 1HD2 LEU A  55       6.249  -6.946  -6.577  1.00  0.00           H
ATOM    751 2HD2 LEU A  55       4.707  -6.750  -5.708  1.00  0.00           H
ATOM    752 3HD2 LEU A  55       4.809  -7.851  -7.103  1.00  0.00           H
ATOM    753  N   SER A  56       4.025  -4.076 -10.744  1.00  0.00           N
ATOM    754  CA  SER A  56       4.636  -4.260 -12.054  1.00  0.00           C
ATOM    755  C   SER A  56       6.070  -4.761 -11.929  1.00  0.00           C
ATOM    756  O   SER A  56       6.719  -5.067 -12.929  1.00  0.00           O
ATOM    757  CB  SER A  56       4.612  -2.957 -12.829  1.00  0.00           C
ATOM    758  OG  SER A  56       5.424  -1.994 -12.216  1.00  0.00           O
ATOM    759  H   SER A  56       4.159  -3.201 -10.258  1.00  0.00           H
ATOM    760  HA  SER A  56       4.060  -5.006 -12.603  1.00  0.00           H
ATOM    761 1HB  SER A  56       4.957  -3.133 -13.847  1.00  0.00           H
ATOM    762 2HB  SER A  56       3.589  -2.589 -12.890  1.00  0.00           H
ATOM    763  HG  SER A  56       6.328  -2.228 -12.441  1.00  0.00           H
ATOM    764  N   GLU A  57       6.556  -4.843 -10.696  1.00  0.00           N
ATOM    765  CA  GLU A  57       7.937  -5.237 -10.442  1.00  0.00           C
ATOM    766  C   GLU A  57       8.022  -6.693 -10.002  1.00  0.00           C
ATOM    767  O   GLU A  57       8.990  -7.103  -9.362  1.00  0.00           O
ATOM    768  CB  GLU A  57       8.563  -4.334  -9.377  1.00  0.00           C
ATOM    769  CG  GLU A  57       8.549  -2.852  -9.722  1.00  0.00           C
ATOM    770  CD  GLU A  57       9.318  -2.536 -10.974  1.00  0.00           C
ATOM    771  OE1 GLU A  57      10.312  -3.177 -11.216  1.00  0.00           O
ATOM    772  OE2 GLU A  57       8.910  -1.653 -11.691  1.00  0.00           O
ATOM    773  H   GLU A  57       5.955  -4.626  -9.914  1.00  0.00           H
ATOM    774  HA  GLU A  57       8.503  -5.130 -11.368  1.00  0.00           H
ATOM    775 1HB  GLU A  57       8.032  -4.464  -8.434  1.00  0.00           H
ATOM    776 2HB  GLU A  57       9.598  -4.631  -9.212  1.00  0.00           H
ATOM    777 1HG  GLU A  57       7.516  -2.529  -9.852  1.00  0.00           H
ATOM    778 2HG  GLU A  57       8.974  -2.292  -8.889  1.00  0.00           H
ATOM    779  N   LYS A  58       7.002  -7.471 -10.348  1.00  0.00           N
ATOM    780  CA  LYS A  58       6.947  -8.878  -9.967  1.00  0.00           C
ATOM    781  C   LYS A  58       8.133  -9.648 -10.534  1.00  0.00           C
ATOM    782  O   LYS A  58       8.728 -10.481  -9.850  1.00  0.00           O
ATOM    783  CB  LYS A  58       5.636  -9.510 -10.437  1.00  0.00           C
ATOM    784  CG  LYS A  58       4.403  -9.039  -9.677  1.00  0.00           C
ATOM    785  CD  LYS A  58       3.136  -9.669 -10.235  1.00  0.00           C
ATOM    786  CE  LYS A  58       1.897  -9.154  -9.516  1.00  0.00           C
ATOM    787  NZ  LYS A  58       0.645  -9.696 -10.109  1.00  0.00           N
ATOM    788  H   LYS A  58       6.245  -7.079 -10.889  1.00  0.00           H
ATOM    789  HA  LYS A  58       6.996  -8.944  -8.879  1.00  0.00           H
ATOM    790 1HB  LYS A  58       5.483  -9.287 -11.493  1.00  0.00           H
ATOM    791 2HB  LYS A  58       5.697 -10.593 -10.336  1.00  0.00           H
ATOM    792 1HG  LYS A  58       4.500  -9.307  -8.624  1.00  0.00           H
ATOM    793 2HG  LYS A  58       4.322  -7.955  -9.752  1.00  0.00           H
ATOM    794 1HD  LYS A  58       3.052  -9.440 -11.297  1.00  0.00           H
ATOM    795 2HD  LYS A  58       3.187 -10.753 -10.118  1.00  0.00           H
ATOM    796 1HE  LYS A  58       1.942  -9.439  -8.466  1.00  0.00           H
ATOM    797 2HE  LYS A  58       1.870  -8.065  -9.575  1.00  0.00           H
ATOM    798 1HZ  LYS A  58      -0.152  -9.330  -9.606  1.00  0.00           H
ATOM    799 2HZ  LYS A  58       0.585  -9.422 -11.080  1.00  0.00           H
ATOM    800 3HZ  LYS A  58       0.650 -10.704 -10.044  1.00  0.00           H
ATOM    801  N   LYS A  59       8.471  -9.365 -11.786  1.00  0.00           N
ATOM    802  CA  LYS A  59       9.572 -10.049 -12.455  1.00  0.00           C
ATOM    803  C   LYS A  59      10.909  -9.698 -11.816  1.00  0.00           C
ATOM    804  O   LYS A  59      11.792 -10.548 -11.695  1.00  0.00           O
ATOM    805  CB  LYS A  59       9.594  -9.698 -13.945  1.00  0.00           C
ATOM    806  CG  LYS A  59      10.615 -10.481 -14.760  1.00  0.00           C
ATOM    807  CD  LYS A  59      10.479 -10.185 -16.246  1.00  0.00           C
ATOM    808  CE  LYS A  59      11.493 -10.973 -17.064  1.00  0.00           C
ATOM    809  NZ  LYS A  59      11.380 -10.684 -18.519  1.00  0.00           N
ATOM    810  H   LYS A  59       7.953  -8.658 -12.289  1.00  0.00           H
ATOM    811  HA  LYS A  59       9.425 -11.124 -12.353  1.00  0.00           H
ATOM    812 1HB  LYS A  59       8.610  -9.882 -14.376  1.00  0.00           H
ATOM    813 2HB  LYS A  59       9.813  -8.637 -14.065  1.00  0.00           H
ATOM    814 1HG  LYS A  59      11.621 -10.215 -14.435  1.00  0.00           H
ATOM    815 2HG  LYS A  59      10.470 -11.548 -14.596  1.00  0.00           H
ATOM    816 1HD  LYS A  59       9.474 -10.448 -16.579  1.00  0.00           H
ATOM    817 2HD  LYS A  59      10.635  -9.121 -16.421  1.00  0.00           H
ATOM    818 1HE  LYS A  59      12.500 -10.721 -16.733  1.00  0.00           H
ATOM    819 2HE  LYS A  59      11.338 -12.039 -16.905  1.00  0.00           H
ATOM    820 1HZ  LYS A  59      12.068 -11.224 -19.024  1.00  0.00           H
ATOM    821 2HZ  LYS A  59      10.454 -10.931 -18.840  1.00  0.00           H
ATOM    822 3HZ  LYS A  59      11.541  -9.699 -18.681  1.00  0.00           H
ATOM    823  N   GLN A  60      11.052  -8.442 -11.406  1.00  0.00           N
ATOM    824  CA  GLN A  60      12.266  -7.988 -10.738  1.00  0.00           C
ATOM    825  C   GLN A  60      12.395  -8.605  -9.351  1.00  0.00           C
ATOM    826  O   GLN A  60      13.492  -8.955  -8.916  1.00  0.00           O
ATOM    827  CB  GLN A  60      12.280  -6.460 -10.634  1.00  0.00           C
ATOM    828  CG  GLN A  60      12.392  -5.746 -11.970  1.00  0.00           C
ATOM    829  CD  GLN A  60      13.683  -6.074 -12.695  1.00  0.00           C
ATOM    830  OE1 GLN A  60      14.763  -6.078 -12.097  1.00  0.00           O
ATOM    831  NE2 GLN A  60      13.581  -6.349 -13.990  1.00  0.00           N
ATOM    832  H   GLN A  60      10.301  -7.786 -11.562  1.00  0.00           H
ATOM    833  HA  GLN A  60      13.125  -8.305 -11.328  1.00  0.00           H
ATOM    834 1HB  GLN A  60      11.367  -6.120 -10.145  1.00  0.00           H
ATOM    835 2HB  GLN A  60      13.119  -6.146 -10.014  1.00  0.00           H
ATOM    836 1HG  GLN A  60      11.558  -6.051 -12.604  1.00  0.00           H
ATOM    837 2HG  GLN A  60      12.358  -4.671 -11.799  1.00  0.00           H
ATOM    838 1HE2 GLN A  60      14.400  -6.572 -14.521  1.00  0.00           H
ATOM    839 2HE2 GLN A  60      12.686  -6.334 -14.436  1.00  0.00           H
ATOM    840  N   ALA A  61      11.267  -8.736  -8.660  1.00  0.00           N
ATOM    841  CA  ALA A  61      11.233  -9.416  -7.371  1.00  0.00           C
ATOM    842  C   ALA A  61      11.576 -10.892  -7.517  1.00  0.00           C
ATOM    843  O   ALA A  61      12.299 -11.457  -6.696  1.00  0.00           O
ATOM    844  CB  ALA A  61       9.866  -9.253  -6.721  1.00  0.00           C
ATOM    845  H   ALA A  61      10.411  -8.354  -9.038  1.00  0.00           H
ATOM    846  HA  ALA A  61      11.986  -8.960  -6.728  1.00  0.00           H
ATOM    847 1HB  ALA A  61       9.857  -9.766  -5.760  1.00  0.00           H
ATOM    848 2HB  ALA A  61       9.661  -8.193  -6.569  1.00  0.00           H
ATOM    849 3HB  ALA A  61       9.103  -9.680  -7.368  1.00  0.00           H
ATOM    850  N   PHE A  62      11.053 -11.515  -8.569  1.00  0.00           N
ATOM    851  CA  PHE A  62      11.403 -12.891  -8.898  1.00  0.00           C
ATOM    852  C   PHE A  62      12.903 -13.041  -9.112  1.00  0.00           C
ATOM    853  O   PHE A  62      13.537 -13.929  -8.541  1.00  0.00           O
ATOM    854  CB  PHE A  62      10.655 -13.348 -10.151  1.00  0.00           C
ATOM    855  CG  PHE A  62      11.209 -14.604 -10.762  1.00  0.00           C
ATOM    856  CD1 PHE A  62      11.002 -15.836 -10.158  1.00  0.00           C
ATOM    857  CD2 PHE A  62      11.935 -14.556 -11.942  1.00  0.00           C
ATOM    858  CE1 PHE A  62      11.511 -16.992 -10.720  1.00  0.00           C
ATOM    859  CE2 PHE A  62      12.444 -15.710 -12.506  1.00  0.00           C
ATOM    860  CZ  PHE A  62      12.232 -16.930 -11.894  1.00  0.00           C
ATOM    861  H   PHE A  62      10.395 -11.021  -9.156  1.00  0.00           H
ATOM    862  HA  PHE A  62      11.111 -13.531  -8.063  1.00  0.00           H
ATOM    863 1HB  PHE A  62       9.608 -13.522  -9.907  1.00  0.00           H
ATOM    864 2HB  PHE A  62      10.689 -12.561 -10.903  1.00  0.00           H
ATOM    865  HD1 PHE A  62      10.432 -15.885  -9.230  1.00  0.00           H
ATOM    866  HD2 PHE A  62      12.103 -13.594 -12.426  1.00  0.00           H
ATOM    867  HE1 PHE A  62      11.343 -17.952 -10.235  1.00  0.00           H
ATOM    868  HE2 PHE A  62      13.013 -15.660 -13.434  1.00  0.00           H
ATOM    869  HZ  PHE A  62      12.633 -17.840 -12.336  1.00  0.00           H
ATOM    870  N   ASN A  63      13.468 -12.168  -9.939  1.00  0.00           N
ATOM    871  CA  ASN A  63      14.896 -12.202 -10.233  1.00  0.00           C
ATOM    872  C   ASN A  63      15.722 -12.040  -8.963  1.00  0.00           C
ATOM    873  O   ASN A  63      16.728 -12.724  -8.774  1.00  0.00           O
ATOM    874  CB  ASN A  63      15.259 -11.133 -11.248  1.00  0.00           C
ATOM    875  CG  ASN A  63      14.789 -11.471 -12.635  1.00  0.00           C
ATOM    876  OD1 ASN A  63      14.530 -12.639 -12.949  1.00  0.00           O
ATOM    877  ND2 ASN A  63      14.673 -10.472 -13.472  1.00  0.00           N
ATOM    878  H   ASN A  63      12.893 -11.462 -10.377  1.00  0.00           H
ATOM    879  HA  ASN A  63      15.139 -13.179 -10.654  1.00  0.00           H
ATOM    880 1HB  ASN A  63      14.817 -10.182 -10.948  1.00  0.00           H
ATOM    881 2HB  ASN A  63      16.341 -11.001 -11.265  1.00  0.00           H
ATOM    882 1HD2 ASN A  63      14.365 -10.637 -14.409  1.00  0.00           H
ATOM    883 2HD2 ASN A  63      14.893  -9.543 -13.175  1.00  0.00           H
ATOM    884  N   ALA A  64      15.293 -11.129  -8.096  1.00  0.00           N
ATOM    885  CA  ALA A  64      15.963 -10.909  -6.820  1.00  0.00           C
ATOM    886  C   ALA A  64      15.887 -12.149  -5.938  1.00  0.00           C
ATOM    887  O   ALA A  64      16.875 -12.543  -5.318  1.00  0.00           O
ATOM    888  CB  ALA A  64      15.358  -9.713  -6.102  1.00  0.00           C
ATOM    889  H   ALA A  64      14.482 -10.574  -8.328  1.00  0.00           H
ATOM    890  HA  ALA A  64      17.015 -10.707  -7.021  1.00  0.00           H
ATOM    891 1HB  ALA A  64      15.868  -9.562  -5.152  1.00  0.00           H
ATOM    892 2HB  ALA A  64      15.472  -8.822  -6.721  1.00  0.00           H
ATOM    893 3HB  ALA A  64      14.299  -9.894  -5.921  1.00  0.00           H
ATOM    894  N   TYR A  65      14.709 -12.763  -5.889  1.00  0.00           N
ATOM    895  CA  TYR A  65      14.525 -14.011  -5.158  1.00  0.00           C
ATOM    896  C   TYR A  65      15.439 -15.104  -5.697  1.00  0.00           C
ATOM    897  O   TYR A  65      16.113 -15.796  -4.934  1.00  0.00           O
ATOM    898  CB  TYR A  65      13.064 -14.460  -5.224  1.00  0.00           C
ATOM    899  CG  TYR A  65      12.815 -15.820  -4.610  1.00  0.00           C
ATOM    900  CD1 TYR A  65      12.662 -15.942  -3.236  1.00  0.00           C
ATOM    901  CD2 TYR A  65      12.739 -16.943  -5.418  1.00  0.00           C
ATOM    902  CE1 TYR A  65      12.434 -17.183  -2.675  1.00  0.00           C
ATOM    903  CE2 TYR A  65      12.511 -18.185  -4.857  1.00  0.00           C
ATOM    904  CZ  TYR A  65      12.359 -18.307  -3.491  1.00  0.00           C
ATOM    905  OH  TYR A  65      12.132 -19.544  -2.932  1.00  0.00           O
ATOM    906  H   TYR A  65      13.921 -12.353  -6.369  1.00  0.00           H
ATOM    907  HA  TYR A  65      14.792 -13.843  -4.114  1.00  0.00           H
ATOM    908 1HB  TYR A  65      12.436 -13.733  -4.709  1.00  0.00           H
ATOM    909 2HB  TYR A  65      12.741 -14.492  -6.265  1.00  0.00           H
ATOM    910  HD1 TYR A  65      12.722 -15.059  -2.600  1.00  0.00           H
ATOM    911  HD2 TYR A  65      12.860 -16.848  -6.498  1.00  0.00           H
ATOM    912  HE1 TYR A  65      12.314 -17.280  -1.596  1.00  0.00           H
ATOM    913  HE2 TYR A  65      12.453 -19.068  -5.494  1.00  0.00           H
ATOM    914  HH  TYR A  65      12.106 -20.207  -3.626  1.00  0.00           H
ATOM    915  N   LYS A  66      15.457 -15.256  -7.017  1.00  0.00           N
ATOM    916  CA  LYS A  66      16.264 -16.286  -7.658  1.00  0.00           C
ATOM    917  C   LYS A  66      17.715 -16.215  -7.202  1.00  0.00           C
ATOM    918  O   LYS A  66      18.274 -17.199  -6.720  1.00  0.00           O
ATOM    919  CB  LYS A  66      16.185 -16.159  -9.180  1.00  0.00           C
ATOM    920  CG  LYS A  66      16.965 -17.222  -9.943  1.00  0.00           C
ATOM    921  CD  LYS A  66      16.751 -17.095 -11.444  1.00  0.00           C
ATOM    922  CE  LYS A  66      17.420 -18.234 -12.198  1.00  0.00           C
ATOM    923  NZ  LYS A  66      18.901 -18.088 -12.228  1.00  0.00           N
ATOM    924  H   LYS A  66      14.897 -14.641  -7.590  1.00  0.00           H
ATOM    925  HA  LYS A  66      15.872 -17.263  -7.370  1.00  0.00           H
ATOM    926 1HB  LYS A  66      15.143 -16.218  -9.497  1.00  0.00           H
ATOM    927 2HB  LYS A  66      16.564 -15.183  -9.485  1.00  0.00           H
ATOM    928 1HG  LYS A  66      18.029 -17.117  -9.727  1.00  0.00           H
ATOM    929 2HG  LYS A  66      16.643 -18.211  -9.621  1.00  0.00           H
ATOM    930 1HD  LYS A  66      15.681 -17.105 -11.661  1.00  0.00           H
ATOM    931 2HD  LYS A  66      17.164 -16.148 -11.793  1.00  0.00           H
ATOM    932 1HE  LYS A  66      17.170 -19.181 -11.722  1.00  0.00           H
ATOM    933 2HE  LYS A  66      17.050 -18.259 -13.223  1.00  0.00           H
ATOM    934 1HZ  LYS A  66      19.306 -18.860 -12.736  1.00  0.00           H
ATOM    935 2HZ  LYS A  66      19.145 -17.220 -12.685  1.00  0.00           H
ATOM    936 3HZ  LYS A  66      19.257 -18.082 -11.284  1.00  0.00           H
ATOM    937  N   VAL A  67      18.321 -15.042  -7.357  1.00  0.00           N
ATOM    938  CA  VAL A  67      19.737 -14.866  -7.058  1.00  0.00           C
ATOM    939  C   VAL A  67      19.986 -14.860  -5.555  1.00  0.00           C
ATOM    940  O   VAL A  67      21.091 -15.155  -5.098  1.00  0.00           O
ATOM    941  CB  VAL A  67      20.252 -13.547  -7.666  1.00  0.00           C
ATOM    942  CG1 VAL A  67      20.044 -13.539  -9.172  1.00  0.00           C
ATOM    943  CG2 VAL A  67      19.544 -12.368  -7.017  1.00  0.00           C
ATOM    944  H   VAL A  67      17.786 -14.252  -7.690  1.00  0.00           H
ATOM    945  HA  VAL A  67      20.290 -15.695  -7.501  1.00  0.00           H
ATOM    946  HB  VAL A  67      21.324 -13.471  -7.488  1.00  0.00           H
ATOM    947 1HG1 VAL A  67      20.414 -12.600  -9.586  1.00  0.00           H
ATOM    948 2HG1 VAL A  67      20.589 -14.371  -9.619  1.00  0.00           H
ATOM    949 3HG1 VAL A  67      18.982 -13.638  -9.394  1.00  0.00           H
ATOM    950 1HG2 VAL A  67      19.913 -11.438  -7.451  1.00  0.00           H
ATOM    951 2HG2 VAL A  67      18.471 -12.447  -7.189  1.00  0.00           H
ATOM    952 3HG2 VAL A  67      19.741 -12.369  -5.945  1.00  0.00           H
ATOM    953  N   GLN A  68      18.953 -14.523  -4.790  1.00  0.00           N
ATOM    954  CA  GLN A  68      19.036 -14.549  -3.335  1.00  0.00           C
ATOM    955  C   GLN A  68      19.183 -15.974  -2.817  1.00  0.00           C
ATOM    956  O   GLN A  68      19.917 -16.224  -1.861  1.00  0.00           O
ATOM    957  CB  GLN A  68      17.799 -13.894  -2.716  1.00  0.00           C
ATOM    958  CG  GLN A  68      17.842 -13.790  -1.201  1.00  0.00           C
ATOM    959  CD  GLN A  68      18.954 -12.880  -0.715  1.00  0.00           C
ATOM    960  OE1 GLN A  68      19.064 -11.727  -1.143  1.00  0.00           O
ATOM    961  NE2 GLN A  68      19.788 -13.393   0.183  1.00  0.00           N
ATOM    962  H   GLN A  68      18.088 -14.241  -5.229  1.00  0.00           H
ATOM    963  HA  GLN A  68      19.919 -13.987  -3.029  1.00  0.00           H
ATOM    964 1HB  GLN A  68      17.679 -12.888  -3.119  1.00  0.00           H
ATOM    965 2HB  GLN A  68      16.911 -14.464  -2.988  1.00  0.00           H
ATOM    966 1HG  GLN A  68      16.893 -13.388  -0.847  1.00  0.00           H
ATOM    967 2HG  GLN A  68      18.006 -14.783  -0.783  1.00  0.00           H
ATOM    968 1HE2 GLN A  68      20.541 -12.840   0.541  1.00  0.00           H
ATOM    969 2HE2 GLN A  68      19.663 -14.332   0.502  1.00  0.00           H
ATOM    970  N   THR A  69      18.484 -16.905  -3.455  1.00  0.00           N
ATOM    971  CA  THR A  69      18.485 -18.298  -3.022  1.00  0.00           C
ATOM    972  C   THR A  69      19.506 -19.117  -3.802  1.00  0.00           C
ATOM    973  O   THR A  69      19.959 -20.163  -3.339  1.00  0.00           O
ATOM    974  CB  THR A  69      17.088 -18.928  -3.176  1.00  0.00           C
ATOM    975  OG1 THR A  69      16.709 -18.923  -4.559  1.00  0.00           O
ATOM    976  CG2 THR A  69      16.060 -18.150  -2.369  1.00  0.00           C
ATOM    977  H   THR A  69      17.936 -16.642  -4.263  1.00  0.00           H
ATOM    978  HA  THR A  69      18.762 -18.331  -1.967  1.00  0.00           H
ATOM    979  HB  THR A  69      17.114 -19.960  -2.824  1.00  0.00           H
ATOM    980  HG1 THR A  69      16.691 -18.019  -4.881  1.00  0.00           H
ATOM    981 1HG2 THR A  69      15.080 -18.611  -2.490  1.00  0.00           H
ATOM    982 2HG2 THR A  69      16.340 -18.162  -1.315  1.00  0.00           H
ATOM    983 3HG2 THR A  69      16.023 -17.121  -2.723  1.00  0.00           H
ATOM    984  N   GLU A  70      19.863 -18.634  -4.986  1.00  0.00           N
ATOM    985  CA  GLU A  70      20.817 -19.330  -5.842  1.00  0.00           C
ATOM    986  C   GLU A  70      22.251 -18.998  -5.451  1.00  0.00           C
ATOM    987  O   GLU A  70      22.743 -17.905  -5.731  1.00  0.00           O
ATOM    988  CB  GLU A  70      20.581 -18.969  -7.310  1.00  0.00           C
ATOM    989  CG  GLU A  70      21.482 -19.704  -8.291  1.00  0.00           C
ATOM    990  CD  GLU A  70      21.198 -19.350  -9.724  1.00  0.00           C
ATOM    991  OE1 GLU A  70      20.347 -18.526  -9.955  1.00  0.00           O
ATOM    992  OE2 GLU A  70      21.833 -19.905 -10.589  1.00  0.00           O
ATOM    993  H   GLU A  70      19.464 -17.763  -5.304  1.00  0.00           H
ATOM    994  HA  GLU A  70      20.672 -20.404  -5.718  1.00  0.00           H
ATOM    995 1HB  GLU A  70      19.547 -19.188  -7.577  1.00  0.00           H
ATOM    996 2HB  GLU A  70      20.736 -17.899  -7.450  1.00  0.00           H
ATOM    997 1HG  GLU A  70      22.520 -19.461  -8.067  1.00  0.00           H
ATOM    998 2HG  GLU A  70      21.351 -20.777  -8.155  1.00  0.00           H
ATOM    999  N   LYS A  71      22.918 -19.947  -4.803  1.00  0.00           N
ATOM   1000  CA  LYS A  71      24.282 -19.740  -4.331  1.00  0.00           C
ATOM   1001  C   LYS A  71      25.207 -20.850  -4.815  1.00  0.00           C
ATOM   1002  O   LYS A  71      25.641 -20.824  -5.934  1.00  0.00           O
ATOM   1003  OXT LYS A  71      25.500 -21.749  -4.078  1.00  0.00           O
ATOM   1004  CB  LYS A  71      24.314 -19.657  -2.805  1.00  0.00           C
ATOM   1005  CG  LYS A  71      23.541 -18.480  -2.222  1.00  0.00           C
ATOM   1006  CD  LYS A  71      23.645 -18.448  -0.704  1.00  0.00           C
ATOM   1007  CE  LYS A  71      22.852 -17.288  -0.120  1.00  0.00           C
ATOM   1008  NZ  LYS A  71      22.933 -17.252   1.366  1.00  0.00           N
ATOM   1009  H   LYS A  71      22.468 -20.835  -4.632  1.00  0.00           H
ATOM   1010  HA  LYS A  71      24.649 -18.798  -4.740  1.00  0.00           H
ATOM   1011 1HB  LYS A  71      23.900 -20.571  -2.381  1.00  0.00           H
ATOM   1012 2HB  LYS A  71      25.348 -19.578  -2.466  1.00  0.00           H
ATOM   1013 1HG  LYS A  71      23.939 -17.548  -2.626  1.00  0.00           H
ATOM   1014 2HG  LYS A  71      22.491 -18.559  -2.505  1.00  0.00           H
ATOM   1015 1HD  LYS A  71      23.262 -19.383  -0.294  1.00  0.00           H
ATOM   1016 2HD  LYS A  71      24.690 -18.345  -0.414  1.00  0.00           H
ATOM   1017 1HE  LYS A  71      23.236 -16.349  -0.516  1.00  0.00           H
ATOM   1018 2HE  LYS A  71      21.806 -17.379  -0.410  1.00  0.00           H
ATOM   1019 1HZ  LYS A  71      22.395 -16.471   1.714  1.00  0.00           H
ATOM   1020 2HZ  LYS A  71      22.563 -18.112   1.745  1.00  0.00           H
ATOM   1021 3HZ  LYS A  71      23.898 -17.149   1.648  1.00  0.00           H
TER    1022      LYS A  71
ENDMDL
MODEL        5
ATOM      1  N   TRP A  11       1.399  -2.430   0.766  1.00  0.00           N
ATOM      2  CA  TRP A  11       2.643  -1.684   0.621  1.00  0.00           C
ATOM      3  C   TRP A  11       2.393  -0.309   0.015  1.00  0.00           C
ATOM      4  O   TRP A  11       1.348  -0.067  -0.589  1.00  0.00           O
ATOM      5  CB  TRP A  11       3.631  -2.459  -0.253  1.00  0.00           C
ATOM      6  CG  TRP A  11       3.024  -2.990  -1.516  1.00  0.00           C
ATOM      7  CD1 TRP A  11       2.405  -4.192  -1.680  1.00  0.00           C
ATOM      8  CD2 TRP A  11       2.974  -2.334  -2.807  1.00  0.00           C
ATOM      9  NE1 TRP A  11       1.976  -4.332  -2.977  1.00  0.00           N
ATOM     10  CE2 TRP A  11       2.314  -3.203  -3.680  1.00  0.00           C
ATOM     11  CE3 TRP A  11       3.427  -1.097  -3.282  1.00  0.00           C
ATOM     12  CZ2 TRP A  11       2.096  -2.880  -5.010  1.00  0.00           C
ATOM     13  CZ3 TRP A  11       3.207  -0.773  -4.615  1.00  0.00           C
ATOM     14  CH2 TRP A  11       2.558  -1.642  -5.456  1.00  0.00           C
ATOM     15 1H   TRP A  11       1.592  -3.327   1.165  1.00  0.00           H
ATOM     16 2H   TRP A  11       0.775  -1.928   1.363  1.00  0.00           H
ATOM     17 3H   TRP A  11       0.975  -2.550  -0.132  1.00  0.00           H
ATOM     18  HA  TRP A  11       3.083  -1.550   1.609  1.00  0.00           H
ATOM     19 1HB  TRP A  11       4.466  -1.810  -0.520  1.00  0.00           H
ATOM     20 2HB  TRP A  11       4.036  -3.298   0.311  1.00  0.00           H
ATOM     21  HD1 TRP A  11       2.271  -4.936  -0.896  1.00  0.00           H
ATOM     22  HE1 TRP A  11       1.492  -5.133  -3.354  1.00  0.00           H
ATOM     23  HE3 TRP A  11       3.941  -0.403  -2.618  1.00  0.00           H
ATOM     24  HZ2 TRP A  11       1.582  -3.556  -5.694  1.00  0.00           H
ATOM     25  HZ3 TRP A  11       3.564   0.192  -4.978  1.00  0.00           H
ATOM     26  HH2 TRP A  11       2.401  -1.355  -6.496  1.00  0.00           H
ATOM     27  N   ASN A  12       3.359   0.589   0.180  1.00  0.00           N
ATOM     28  CA  ASN A  12       3.233   1.951  -0.326  1.00  0.00           C
ATOM     29  C   ASN A  12       4.207   2.206  -1.469  1.00  0.00           C
ATOM     30  O   ASN A  12       3.898   2.943  -2.406  1.00  0.00           O
ATOM     31  CB  ASN A  12       3.445   2.956   0.791  1.00  0.00           C
ATOM     32  CG  ASN A  12       2.362   2.900   1.833  1.00  0.00           C
ATOM     33  OD1 ASN A  12       1.179   2.748   1.508  1.00  0.00           O
ATOM     34  ND2 ASN A  12       2.744   3.021   3.079  1.00  0.00           N
ATOM     35  H   ASN A  12       4.202   0.321   0.668  1.00  0.00           H
ATOM     36  HA  ASN A  12       2.225   2.080  -0.724  1.00  0.00           H
ATOM     37 1HB  ASN A  12       4.405   2.769   1.273  1.00  0.00           H
ATOM     38 2HB  ASN A  12       3.479   3.963   0.374  1.00  0.00           H
ATOM     39 1HD2 ASN A  12       2.065   2.991   3.815  1.00  0.00           H
ATOM     40 2HD2 ASN A  12       3.711   3.142   3.296  1.00  0.00           H
ATOM     41  N   THR A  13       5.382   1.593  -1.386  1.00  0.00           N
ATOM     42  CA  THR A  13       6.387   1.721  -2.434  1.00  0.00           C
ATOM     43  C   THR A  13       6.620   0.392  -3.140  1.00  0.00           C
ATOM     44  O   THR A  13       6.350  -0.673  -2.584  1.00  0.00           O
ATOM     45  CB  THR A  13       7.719   2.243  -1.863  1.00  0.00           C
ATOM     46  OG1 THR A  13       8.276   1.267  -0.973  1.00  0.00           O
ATOM     47  CG2 THR A  13       7.503   3.546  -1.110  1.00  0.00           C
ATOM     48  H   THR A  13       5.585   1.024  -0.577  1.00  0.00           H
ATOM     49  HA  THR A  13       6.028   2.437  -3.174  1.00  0.00           H
ATOM     50  HB  THR A  13       8.422   2.413  -2.679  1.00  0.00           H
ATOM     51  HG1 THR A  13       7.877   1.363  -0.105  1.00  0.00           H
ATOM     52 1HG2 THR A  13       8.454   3.901  -0.714  1.00  0.00           H
ATOM     53 2HG2 THR A  13       7.090   4.294  -1.788  1.00  0.00           H
ATOM     54 3HG2 THR A  13       6.808   3.380  -0.288  1.00  0.00           H
ATOM     55  N   LYS A  14       7.123   0.460  -4.368  1.00  0.00           N
ATOM     56  CA  LYS A  14       7.381  -0.739  -5.157  1.00  0.00           C
ATOM     57  C   LYS A  14       8.469  -1.595  -4.521  1.00  0.00           C
ATOM     58  O   LYS A  14       8.530  -2.803  -4.743  1.00  0.00           O
ATOM     59  CB  LYS A  14       7.775  -0.364  -6.587  1.00  0.00           C
ATOM     60  CG  LYS A  14       9.142   0.294  -6.710  1.00  0.00           C
ATOM     61  CD  LYS A  14       9.472   0.619  -8.160  1.00  0.00           C
ATOM     62  CE  LYS A  14      10.880   1.178  -8.297  1.00  0.00           C
ATOM     63  NZ  LYS A  14      11.244   1.429  -9.718  1.00  0.00           N
ATOM     64  H   LYS A  14       7.331   1.364  -4.765  1.00  0.00           H
ATOM     65  HA  LYS A  14       6.467  -1.334  -5.193  1.00  0.00           H
ATOM     66 1HB  LYS A  14       7.778  -1.259  -7.210  1.00  0.00           H
ATOM     67 2HB  LYS A  14       7.035   0.322  -7.001  1.00  0.00           H
ATOM     68 1HG  LYS A  14       9.157   1.217  -6.128  1.00  0.00           H
ATOM     69 2HG  LYS A  14       9.906  -0.376  -6.314  1.00  0.00           H
ATOM     70 1HD  LYS A  14       9.389  -0.287  -8.763  1.00  0.00           H
ATOM     71 2HD  LYS A  14       8.761   1.353  -8.538  1.00  0.00           H
ATOM     72 1HE  LYS A  14      10.954   2.114  -7.745  1.00  0.00           H
ATOM     73 2HE  LYS A  14      11.594   0.474  -7.871  1.00  0.00           H
ATOM     74 1HZ  LYS A  14      12.183   1.798  -9.766  1.00  0.00           H
ATOM     75 2HZ  LYS A  14      11.196   0.562 -10.236  1.00  0.00           H
ATOM     76 3HZ  LYS A  14      10.599   2.096 -10.118  1.00  0.00           H
ATOM     77  N   GLU A  15       9.326  -0.959  -3.728  1.00  0.00           N
ATOM     78  CA  GLU A  15      10.378  -1.670  -3.012  1.00  0.00           C
ATOM     79  C   GLU A  15       9.802  -2.521  -1.888  1.00  0.00           C
ATOM     80  O   GLU A  15      10.270  -3.631  -1.634  1.00  0.00           O
ATOM     81  CB  GLU A  15      11.398  -0.681  -2.444  1.00  0.00           C
ATOM     82  CG  GLU A  15      12.188   0.082  -3.499  1.00  0.00           C
ATOM     83  CD  GLU A  15      12.980  -0.820  -4.403  1.00  0.00           C
ATOM     84  OE1 GLU A  15      13.582  -1.744  -3.912  1.00  0.00           O
ATOM     85  OE2 GLU A  15      12.980  -0.586  -5.589  1.00  0.00           O
ATOM     86  H   GLU A  15       9.245   0.042  -3.620  1.00  0.00           H
ATOM     87  HA  GLU A  15      10.887  -2.332  -3.713  1.00  0.00           H
ATOM     88 1HB  GLU A  15      10.887   0.049  -1.816  1.00  0.00           H
ATOM     89 2HB  GLU A  15      12.110  -1.213  -1.814  1.00  0.00           H
ATOM     90 1HG  GLU A  15      11.497   0.668  -4.102  1.00  0.00           H
ATOM     91 2HG  GLU A  15      12.866   0.773  -3.000  1.00  0.00           H
ATOM     92  N   GLU A  16       8.782  -1.995  -1.218  1.00  0.00           N
ATOM     93  CA  GLU A  16       8.048  -2.760  -0.217  1.00  0.00           C
ATOM     94  C   GLU A  16       7.269  -3.901  -0.858  1.00  0.00           C
ATOM     95  O   GLU A  16       7.196  -5.000  -0.308  1.00  0.00           O
ATOM     96  CB  GLU A  16       7.092  -1.847   0.556  1.00  0.00           C
ATOM     97  CG  GLU A  16       7.780  -0.866   1.493  1.00  0.00           C
ATOM     98  CD  GLU A  16       6.834   0.145   2.079  1.00  0.00           C
ATOM     99  OE1 GLU A  16       5.859   0.459   1.438  1.00  0.00           O
ATOM    100  OE2 GLU A  16       7.086   0.606   3.167  1.00  0.00           O
ATOM    101  H   GLU A  16       8.510  -1.041  -1.406  1.00  0.00           H
ATOM    102  HA  GLU A  16       8.764  -3.189   0.484  1.00  0.00           H
ATOM    103 1HB  GLU A  16       6.490  -1.272  -0.149  1.00  0.00           H
ATOM    104 2HB  GLU A  16       6.409  -2.455   1.149  1.00  0.00           H
ATOM    105 1HG  GLU A  16       8.246  -1.422   2.307  1.00  0.00           H
ATOM    106 2HG  GLU A  16       8.566  -0.347   0.947  1.00  0.00           H
ATOM    107  N   GLY A  17       6.689  -3.634  -2.023  1.00  0.00           N
ATOM    108  CA  GLY A  17       5.954  -4.652  -2.765  1.00  0.00           C
ATOM    109  C   GLY A  17       6.871  -5.791  -3.190  1.00  0.00           C
ATOM    110  O   GLY A  17       6.544  -6.965  -3.008  1.00  0.00           O
ATOM    111  H   GLY A  17       6.758  -2.701  -2.404  1.00  0.00           H
ATOM    112 1HA  GLY A  17       5.146  -5.041  -2.144  1.00  0.00           H
ATOM    113 2HA  GLY A  17       5.496  -4.202  -3.644  1.00  0.00           H
ATOM    114  N   LYS A  18       8.020  -5.441  -3.756  1.00  0.00           N
ATOM    115  CA  LYS A  18       8.993  -6.435  -4.196  1.00  0.00           C
ATOM    116  C   LYS A  18       9.519  -7.247  -3.020  1.00  0.00           C
ATOM    117  O   LYS A  18       9.703  -8.460  -3.123  1.00  0.00           O
ATOM    118  CB  LYS A  18      10.152  -5.760  -4.930  1.00  0.00           C
ATOM    119  CG  LYS A  18       9.806  -5.259  -6.326  1.00  0.00           C
ATOM    120  CD  LYS A  18      11.043  -4.756  -7.055  1.00  0.00           C
ATOM    121  CE  LYS A  18      11.540  -3.446  -6.465  1.00  0.00           C
ATOM    122  NZ  LYS A  18      12.629  -2.844  -7.281  1.00  0.00           N
ATOM    123  H   LYS A  18       8.225  -4.461  -3.886  1.00  0.00           H
ATOM    124  HA  LYS A  18       8.499  -7.123  -4.882  1.00  0.00           H
ATOM    125 1HB  LYS A  18      10.507  -4.909  -4.349  1.00  0.00           H
ATOM    126 2HB  LYS A  18      10.981  -6.462  -5.024  1.00  0.00           H
ATOM    127 1HG  LYS A  18       9.357  -6.069  -6.903  1.00  0.00           H
ATOM    128 2HG  LYS A  18       9.082  -4.447  -6.252  1.00  0.00           H
ATOM    129 1HD  LYS A  18      11.835  -5.502  -6.985  1.00  0.00           H
ATOM    130 2HD  LYS A  18      10.805  -4.602  -8.109  1.00  0.00           H
ATOM    131 1HE  LYS A  18      10.716  -2.737  -6.403  1.00  0.00           H
ATOM    132 2HE  LYS A  18      11.915  -3.621  -5.455  1.00  0.00           H
ATOM    133 1HZ  LYS A  18      12.931  -1.980  -6.856  1.00  0.00           H
ATOM    134 2HZ  LYS A  18      13.408  -3.486  -7.330  1.00  0.00           H
ATOM    135 3HZ  LYS A  18      12.288  -2.659  -8.214  1.00  0.00           H
ATOM    136  N   GLN A  19       9.762  -6.572  -1.902  1.00  0.00           N
ATOM    137  CA  GLN A  19      10.198  -7.240  -0.681  1.00  0.00           C
ATOM    138  C   GLN A  19       9.203  -8.312  -0.255  1.00  0.00           C
ATOM    139  O   GLN A  19       9.573  -9.465  -0.036  1.00  0.00           O
ATOM    140  CB  GLN A  19      10.388  -6.224   0.448  1.00  0.00           C
ATOM    141  CG  GLN A  19      10.798  -6.839   1.775  1.00  0.00           C
ATOM    142  CD  GLN A  19      12.159  -7.505   1.709  1.00  0.00           C
ATOM    143  OE1 GLN A  19      13.050  -7.059   0.979  1.00  0.00           O
ATOM    144  NE2 GLN A  19      12.330  -8.578   2.472  1.00  0.00           N
ATOM    145  H   GLN A  19       9.641  -5.569  -1.897  1.00  0.00           H
ATOM    146  HA  GLN A  19      11.153  -7.727  -0.877  1.00  0.00           H
ATOM    147 1HB  GLN A  19      11.152  -5.501   0.162  1.00  0.00           H
ATOM    148 2HB  GLN A  19       9.460  -5.675   0.604  1.00  0.00           H
ATOM    149 1HG  GLN A  19      10.838  -6.054   2.531  1.00  0.00           H
ATOM    150 2HG  GLN A  19      10.063  -7.592   2.058  1.00  0.00           H
ATOM    151 1HE2 GLN A  19      13.207  -9.060   2.471  1.00  0.00           H
ATOM    152 2HE2 GLN A  19      11.582  -8.906   3.049  1.00  0.00           H
ATOM    153  N   ALA A  20       7.937  -7.923  -0.138  1.00  0.00           N
ATOM    154  CA  ALA A  20       6.882  -8.856   0.238  1.00  0.00           C
ATOM    155  C   ALA A  20       6.713  -9.948  -0.810  1.00  0.00           C
ATOM    156  O   ALA A  20       6.413 -11.097  -0.481  1.00  0.00           O
ATOM    157  CB  ALA A  20       5.569  -8.114   0.446  1.00  0.00           C
ATOM    158  H   ALA A  20       7.700  -6.958  -0.315  1.00  0.00           H
ATOM    159  HA  ALA A  20       7.170  -9.334   1.175  1.00  0.00           H
ATOM    160 1HB  ALA A  20       4.790  -8.825   0.726  1.00  0.00           H
ATOM    161 2HB  ALA A  20       5.690  -7.376   1.238  1.00  0.00           H
ATOM    162 3HB  ALA A  20       5.285  -7.612  -0.478  1.00  0.00           H
ATOM    163  N   PHE A  21       6.906  -9.585  -2.073  1.00  0.00           N
ATOM    164  CA  PHE A  21       6.816 -10.544  -3.168  1.00  0.00           C
ATOM    165  C   PHE A  21       7.874 -11.632  -3.036  1.00  0.00           C
ATOM    166  O   PHE A  21       7.587 -12.814  -3.219  1.00  0.00           O
ATOM    167  CB  PHE A  21       6.973  -9.833  -4.514  1.00  0.00           C
ATOM    168  CG  PHE A  21       6.588 -10.679  -5.695  1.00  0.00           C
ATOM    169  CD1 PHE A  21       5.276 -10.714  -6.142  1.00  0.00           C
ATOM    170  CD2 PHE A  21       7.536 -11.442  -6.358  1.00  0.00           C
ATOM    171  CE1 PHE A  21       4.921 -11.492  -7.228  1.00  0.00           C
ATOM    172  CE2 PHE A  21       7.185 -12.219  -7.445  1.00  0.00           C
ATOM    173  CZ  PHE A  21       5.874 -12.244  -7.879  1.00  0.00           C
ATOM    174  H   PHE A  21       7.119  -8.620  -2.280  1.00  0.00           H
ATOM    175  HA  PHE A  21       5.833 -11.016  -3.135  1.00  0.00           H
ATOM    176 1HB  PHE A  21       6.357  -8.934  -4.525  1.00  0.00           H
ATOM    177 2HB  PHE A  21       8.009  -9.522  -4.642  1.00  0.00           H
ATOM    178  HD1 PHE A  21       4.521 -10.118  -5.628  1.00  0.00           H
ATOM    179  HD2 PHE A  21       8.571 -11.422  -6.015  1.00  0.00           H
ATOM    180  HE1 PHE A  21       3.885 -11.510  -7.570  1.00  0.00           H
ATOM    181  HE2 PHE A  21       7.940 -12.813  -7.958  1.00  0.00           H
ATOM    182  HZ  PHE A  21       5.595 -12.858  -8.734  1.00  0.00           H
ATOM    183  N   LYS A  22       9.097 -11.224  -2.717  1.00  0.00           N
ATOM    184  CA  LYS A  22      10.186 -12.169  -2.497  1.00  0.00           C
ATOM    185  C   LYS A  22       9.903 -13.064  -1.297  1.00  0.00           C
ATOM    186  O   LYS A  22      10.166 -14.267  -1.333  1.00  0.00           O
ATOM    187  CB  LYS A  22      11.508 -11.425  -2.298  1.00  0.00           C
ATOM    188  CG  LYS A  22      12.046 -10.752  -3.553  1.00  0.00           C
ATOM    189  CD  LYS A  22      13.429 -10.163  -3.314  1.00  0.00           C
ATOM    190  CE  LYS A  22      13.370  -8.978  -2.362  1.00  0.00           C
ATOM    191  NZ  LYS A  22      14.698  -8.328  -2.198  1.00  0.00           N
ATOM    192  H   LYS A  22       9.279 -10.234  -2.626  1.00  0.00           H
ATOM    193  HA  LYS A  22      10.274 -12.807  -3.376  1.00  0.00           H
ATOM    194 1HB  LYS A  22      11.382 -10.658  -1.533  1.00  0.00           H
ATOM    195 2HB  LYS A  22      12.266 -12.122  -1.940  1.00  0.00           H
ATOM    196 1HG  LYS A  22      12.106 -11.481  -4.361  1.00  0.00           H
ATOM    197 2HG  LYS A  22      11.368  -9.955  -3.856  1.00  0.00           H
ATOM    198 1HD  LYS A  22      14.081 -10.927  -2.892  1.00  0.00           H
ATOM    199 2HD  LYS A  22      13.852  -9.833  -4.263  1.00  0.00           H
ATOM    200 1HE  LYS A  22      12.662  -8.242  -2.740  1.00  0.00           H
ATOM    201 2HE  LYS A  22      13.022  -9.314  -1.384  1.00  0.00           H
ATOM    202 1HZ  LYS A  22      14.617  -7.549  -1.560  1.00  0.00           H
ATOM    203 2HZ  LYS A  22      15.358  -8.998  -1.830  1.00  0.00           H
ATOM    204 3HZ  LYS A  22      15.022  -7.994  -3.095  1.00  0.00           H
ATOM    205  N   GLU A  23       9.366 -12.472  -0.236  1.00  0.00           N
ATOM    206  CA  GLU A  23       9.036 -13.218   0.972  1.00  0.00           C
ATOM    207  C   GLU A  23       7.953 -14.254   0.702  1.00  0.00           C
ATOM    208  O   GLU A  23       8.005 -15.371   1.219  1.00  0.00           O
ATOM    209  CB  GLU A  23       8.580 -12.265   2.080  1.00  0.00           C
ATOM    210  CG  GLU A  23       9.681 -11.371   2.633  1.00  0.00           C
ATOM    211  CD  GLU A  23       9.173 -10.367   3.629  1.00  0.00           C
ATOM    212  OE1 GLU A  23       8.008 -10.410   3.948  1.00  0.00           O
ATOM    213  OE2 GLU A  23       9.950  -9.555   4.074  1.00  0.00           O
ATOM    214  H   GLU A  23       9.181 -11.479  -0.268  1.00  0.00           H
ATOM    215  HA  GLU A  23       9.931 -13.743   1.310  1.00  0.00           H
ATOM    216 1HB  GLU A  23       7.786 -11.622   1.701  1.00  0.00           H
ATOM    217 2HB  GLU A  23       8.169 -12.841   2.908  1.00  0.00           H
ATOM    218 1HG  GLU A  23      10.433 -11.995   3.114  1.00  0.00           H
ATOM    219 2HG  GLU A  23      10.159 -10.847   1.806  1.00  0.00           H
ATOM    220  N   LEU A  24       6.971 -13.878  -0.110  1.00  0.00           N
ATOM    221  CA  LEU A  24       5.901 -14.791  -0.493  1.00  0.00           C
ATOM    222  C   LEU A  24       6.443 -15.969  -1.294  1.00  0.00           C
ATOM    223  O   LEU A  24       6.021 -17.109  -1.104  1.00  0.00           O
ATOM    224  CB  LEU A  24       4.840 -14.050  -1.317  1.00  0.00           C
ATOM    225  CG  LEU A  24       3.611 -14.876  -1.715  1.00  0.00           C
ATOM    226  CD1 LEU A  24       2.956 -15.448  -0.465  1.00  0.00           C
ATOM    227  CD2 LEU A  24       2.639 -13.998  -2.489  1.00  0.00           C
ATOM    228  H   LEU A  24       6.965 -12.934  -0.470  1.00  0.00           H
ATOM    229  HA  LEU A  24       5.436 -15.178   0.412  1.00  0.00           H
ATOM    230 1HB  LEU A  24       4.493 -13.193  -0.742  1.00  0.00           H
ATOM    231 2HB  LEU A  24       5.304 -13.684  -2.232  1.00  0.00           H
ATOM    232  HG  LEU A  24       3.921 -15.712  -2.341  1.00  0.00           H
ATOM    233 1HD1 LEU A  24       2.082 -16.034  -0.748  1.00  0.00           H
ATOM    234 2HD1 LEU A  24       3.668 -16.087   0.058  1.00  0.00           H
ATOM    235 3HD1 LEU A  24       2.649 -14.633   0.189  1.00  0.00           H
ATOM    236 1HD2 LEU A  24       1.764 -14.584  -2.773  1.00  0.00           H
ATOM    237 2HD2 LEU A  24       2.327 -13.161  -1.863  1.00  0.00           H
ATOM    238 3HD2 LEU A  24       3.127 -13.617  -3.385  1.00  0.00           H
ATOM    239  N   LEU A  25       7.382 -15.685  -2.191  1.00  0.00           N
ATOM    240  CA  LEU A  25       8.070 -16.732  -2.937  1.00  0.00           C
ATOM    241  C   LEU A  25       8.789 -17.694  -2.000  1.00  0.00           C
ATOM    242  O   LEU A  25       8.781 -18.907  -2.215  1.00  0.00           O
ATOM    243  CB  LEU A  25       9.076 -16.112  -3.915  1.00  0.00           C
ATOM    244  CG  LEU A  25       8.471 -15.323  -5.082  1.00  0.00           C
ATOM    245  CD1 LEU A  25       9.574 -14.570  -5.813  1.00  0.00           C
ATOM    246  CD2 LEU A  25       7.748 -16.278  -6.020  1.00  0.00           C
ATOM    247  H   LEU A  25       7.624 -14.719  -2.361  1.00  0.00           H
ATOM    248  HA  LEU A  25       7.330 -17.295  -3.506  1.00  0.00           H
ATOM    249 1HB  LEU A  25       9.728 -15.438  -3.361  1.00  0.00           H
ATOM    250 2HB  LEU A  25       9.688 -16.911  -4.336  1.00  0.00           H
ATOM    251  HG  LEU A  25       7.763 -14.589  -4.697  1.00  0.00           H
ATOM    252 1HD1 LEU A  25       9.142 -14.008  -6.642  1.00  0.00           H
ATOM    253 2HD1 LEU A  25      10.061 -13.879  -5.124  1.00  0.00           H
ATOM    254 3HD1 LEU A  25      10.306 -15.278  -6.196  1.00  0.00           H
ATOM    255 1HD2 LEU A  25       7.316 -15.717  -6.850  1.00  0.00           H
ATOM    256 2HD2 LEU A  25       8.454 -17.013  -6.408  1.00  0.00           H
ATOM    257 3HD2 LEU A  25       6.954 -16.791  -5.477  1.00  0.00           H
ATOM    258  N   LYS A  26       9.409 -17.147  -0.960  1.00  0.00           N
ATOM    259  CA  LYS A  26      10.085 -17.961   0.043  1.00  0.00           C
ATOM    260  C   LYS A  26       9.090 -18.805   0.828  1.00  0.00           C
ATOM    261  O   LYS A  26       9.322 -19.990   1.070  1.00  0.00           O
ATOM    262  CB  LYS A  26      10.890 -17.075   0.996  1.00  0.00           C
ATOM    263  CG  LYS A  26      11.678 -17.841   2.051  1.00  0.00           C
ATOM    264  CD  LYS A  26      12.528 -16.902   2.894  1.00  0.00           C
ATOM    265  CE  LYS A  26      13.310 -17.665   3.954  1.00  0.00           C
ATOM    266  NZ  LYS A  26      14.147 -16.759   4.787  1.00  0.00           N
ATOM    267  H   LYS A  26       9.412 -16.142  -0.863  1.00  0.00           H
ATOM    268  HA  LYS A  26      10.770 -18.639  -0.466  1.00  0.00           H
ATOM    269 1HB  LYS A  26      11.595 -16.472   0.424  1.00  0.00           H
ATOM    270 2HB  LYS A  26      10.217 -16.390   1.512  1.00  0.00           H
ATOM    271 1HG  LYS A  26      10.988 -18.377   2.702  1.00  0.00           H
ATOM    272 2HG  LYS A  26      12.329 -18.566   1.563  1.00  0.00           H
ATOM    273 1HD  LYS A  26      13.229 -16.368   2.251  1.00  0.00           H
ATOM    274 2HD  LYS A  26      11.885 -16.173   3.387  1.00  0.00           H
ATOM    275 1HE  LYS A  26      12.619 -18.199   4.602  1.00  0.00           H
ATOM    276 2HE  LYS A  26      13.960 -18.396   3.471  1.00  0.00           H
ATOM    277 1HZ  LYS A  26      14.649 -17.303   5.475  1.00  0.00           H
ATOM    278 2HZ  LYS A  26      14.807 -16.272   4.197  1.00  0.00           H
ATOM    279 3HZ  LYS A  26      13.555 -16.088   5.254  1.00  0.00           H
ATOM    280  N   GLU A  27       7.982 -18.190   1.225  1.00  0.00           N
ATOM    281  CA  GLU A  27       6.978 -18.867   2.037  1.00  0.00           C
ATOM    282  C   GLU A  27       6.417 -20.086   1.317  1.00  0.00           C
ATOM    283  O   GLU A  27       6.126 -21.108   1.940  1.00  0.00           O
ATOM    284  CB  GLU A  27       5.843 -17.905   2.393  1.00  0.00           C
ATOM    285  CG  GLU A  27       6.202 -16.874   3.453  1.00  0.00           C
ATOM    286  CD  GLU A  27       5.123 -15.846   3.659  1.00  0.00           C
ATOM    287  OE1 GLU A  27       4.496 -15.470   2.698  1.00  0.00           O
ATOM    288  OE2 GLU A  27       4.926 -15.437   4.779  1.00  0.00           O
ATOM    289  H   GLU A  27       7.830 -17.228   0.957  1.00  0.00           H
ATOM    290  HA  GLU A  27       7.451 -19.206   2.960  1.00  0.00           H
ATOM    291 1HB  GLU A  27       5.525 -17.369   1.499  1.00  0.00           H
ATOM    292 2HB  GLU A  27       4.985 -18.472   2.756  1.00  0.00           H
ATOM    293 1HG  GLU A  27       6.383 -17.386   4.398  1.00  0.00           H
ATOM    294 2HG  GLU A  27       7.123 -16.372   3.160  1.00  0.00           H
ATOM    295  N   LYS A  28       6.266 -19.972   0.002  1.00  0.00           N
ATOM    296  CA  LYS A  28       5.717 -21.057  -0.803  1.00  0.00           C
ATOM    297  C   LYS A  28       6.817 -21.988  -1.297  1.00  0.00           C
ATOM    298  O   LYS A  28       6.553 -22.948  -2.021  1.00  0.00           O
ATOM    299  CB  LYS A  28       4.928 -20.499  -1.989  1.00  0.00           C
ATOM    300  CG  LYS A  28       3.729 -19.644  -1.599  1.00  0.00           C
ATOM    301  CD  LYS A  28       2.725 -20.441  -0.780  1.00  0.00           C
ATOM    302  CE  LYS A  28       1.490 -19.612  -0.458  1.00  0.00           C
ATOM    303  NZ  LYS A  28       0.527 -20.357   0.396  1.00  0.00           N
ATOM    304  H   LYS A  28       6.539 -19.112  -0.452  1.00  0.00           H
ATOM    305  HA  LYS A  28       5.041 -21.642  -0.179  1.00  0.00           H
ATOM    306 1HB  LYS A  28       5.586 -19.889  -2.608  1.00  0.00           H
ATOM    307 2HB  LYS A  28       4.567 -21.322  -2.605  1.00  0.00           H
ATOM    308 1HG  LYS A  28       4.067 -18.788  -1.013  1.00  0.00           H
ATOM    309 2HG  LYS A  28       3.240 -19.274  -2.499  1.00  0.00           H
ATOM    310 1HD  LYS A  28       2.422 -21.327  -1.338  1.00  0.00           H
ATOM    311 2HD  LYS A  28       3.190 -20.761   0.153  1.00  0.00           H
ATOM    312 1HE  LYS A  28       1.789 -18.702   0.062  1.00  0.00           H
ATOM    313 2HE  LYS A  28       0.992 -19.327  -1.384  1.00  0.00           H
ATOM    314 1HZ  LYS A  28      -0.276 -19.775   0.587  1.00  0.00           H
ATOM    315 2HZ  LYS A  28       0.229 -21.195  -0.084  1.00  0.00           H
ATOM    316 3HZ  LYS A  28       0.973 -20.611   1.266  1.00  0.00           H
ATOM    317  N   ARG A  29       8.053 -21.697  -0.904  1.00  0.00           N
ATOM    318  CA  ARG A  29       9.184 -22.555  -1.234  1.00  0.00           C
ATOM    319  C   ARG A  29       9.336 -22.710  -2.742  1.00  0.00           C
ATOM    320  O   ARG A  29       9.428 -23.827  -3.254  1.00  0.00           O
ATOM    321  CB  ARG A  29       9.018 -23.928  -0.599  1.00  0.00           C
ATOM    322  CG  ARG A  29       8.945 -23.926   0.920  1.00  0.00           C
ATOM    323  CD  ARG A  29       8.858 -25.305   1.466  1.00  0.00           C
ATOM    324  NE  ARG A  29       8.787 -25.308   2.919  1.00  0.00           N
ATOM    325  CZ  ARG A  29       8.644 -26.414   3.675  1.00  0.00           C
ATOM    326  NH1 ARG A  29       8.557 -27.595   3.103  1.00  0.00           N
ATOM    327  NH2 ARG A  29       8.590 -26.311   4.992  1.00  0.00           N
ATOM    328  H   ARG A  29       8.212 -20.859  -0.361  1.00  0.00           H
ATOM    329  HA  ARG A  29      10.091 -22.098  -0.840  1.00  0.00           H
ATOM    330 1HB  ARG A  29       8.106 -24.393  -0.973  1.00  0.00           H
ATOM    331 2HB  ARG A  29       9.852 -24.567  -0.889  1.00  0.00           H
ATOM    332 1HG  ARG A  29       9.838 -23.451   1.326  1.00  0.00           H
ATOM    333 2HG  ARG A  29       8.061 -23.374   1.240  1.00  0.00           H
ATOM    334 1HD  ARG A  29       7.964 -25.794   1.080  1.00  0.00           H
ATOM    335 2HD  ARG A  29       9.739 -25.871   1.166  1.00  0.00           H
ATOM    336  HE  ARG A  29       8.851 -24.418   3.395  1.00  0.00           H
ATOM    337 1HH1 ARG A  29       8.598 -27.673   2.097  1.00  0.00           H
ATOM    338 2HH1 ARG A  29       8.450 -28.423   3.671  1.00  0.00           H
ATOM    339 1HH2 ARG A  29       8.657 -25.404   5.431  1.00  0.00           H
ATOM    340 2HH2 ARG A  29       8.483 -27.140   5.558  1.00  0.00           H
ATOM    341  N   VAL A  30       9.361 -21.586  -3.448  1.00  0.00           N
ATOM    342  CA  VAL A  30       9.539 -21.594  -4.895  1.00  0.00           C
ATOM    343  C   VAL A  30      10.975 -21.934  -5.271  1.00  0.00           C
ATOM    344  O   VAL A  30      11.915 -21.257  -4.853  1.00  0.00           O
ATOM    345  CB  VAL A  30       9.168 -20.220  -5.487  1.00  0.00           C
ATOM    346  CG1 VAL A  30       9.466 -20.185  -6.977  1.00  0.00           C
ATOM    347  CG2 VAL A  30       7.700 -19.922  -5.222  1.00  0.00           C
ATOM    348  H   VAL A  30       9.254 -20.703  -2.970  1.00  0.00           H
ATOM    349  HA  VAL A  30       8.878 -22.349  -5.321  1.00  0.00           H
ATOM    350  HB  VAL A  30       9.786 -19.454  -5.017  1.00  0.00           H
ATOM    351 1HG1 VAL A  30       9.198 -19.207  -7.379  1.00  0.00           H
ATOM    352 2HG1 VAL A  30      10.529 -20.365  -7.141  1.00  0.00           H
ATOM    353 3HG1 VAL A  30       8.885 -20.955  -7.483  1.00  0.00           H
ATOM    354 1HG2 VAL A  30       7.445 -18.949  -5.642  1.00  0.00           H
ATOM    355 2HG2 VAL A  30       7.084 -20.691  -5.687  1.00  0.00           H
ATOM    356 3HG2 VAL A  30       7.519 -19.911  -4.147  1.00  0.00           H
ATOM    357  N   PRO A  31      11.140 -22.987  -6.064  1.00  0.00           N
ATOM    358  CA  PRO A  31      12.460 -23.399  -6.527  1.00  0.00           C
ATOM    359  C   PRO A  31      13.155 -22.272  -7.281  1.00  0.00           C
ATOM    360  O   PRO A  31      12.519 -21.523  -8.021  1.00  0.00           O
ATOM    361  CB  PRO A  31      12.148 -24.585  -7.447  1.00  0.00           C
ATOM    362  CG  PRO A  31      10.854 -25.115  -6.932  1.00  0.00           C
ATOM    363  CD  PRO A  31      10.079 -23.889  -6.530  1.00  0.00           C
ATOM    364  HA  PRO A  31      13.063 -23.718  -5.664  1.00  0.00           H
ATOM    365 1HB  PRO A  31      12.085 -24.244  -8.491  1.00  0.00           H
ATOM    366 2HB  PRO A  31      12.962 -25.322  -7.398  1.00  0.00           H
ATOM    367 1HG  PRO A  31      10.346 -25.701  -7.713  1.00  0.00           H
ATOM    368 2HG  PRO A  31      11.032 -25.799  -6.088  1.00  0.00           H
ATOM    369 1HD  PRO A  31       9.549 -23.486  -7.406  1.00  0.00           H
ATOM    370 2HD  PRO A  31       9.368 -24.149  -5.732  1.00  0.00           H
ATOM    371  N   SER A  32      14.464 -22.157  -7.086  1.00  0.00           N
ATOM    372  CA  SER A  32      15.259 -21.158  -7.791  1.00  0.00           C
ATOM    373  C   SER A  32      15.361 -21.483  -9.276  1.00  0.00           C
ATOM    374  O   SER A  32      15.679 -20.616 -10.090  1.00  0.00           O
ATOM    375  CB  SER A  32      16.647 -21.072  -7.186  1.00  0.00           C
ATOM    376  OG  SER A  32      17.375 -22.243  -7.434  1.00  0.00           O
ATOM    377  H   SER A  32      14.921 -22.778  -6.434  1.00  0.00           H
ATOM    378  HA  SER A  32      14.769 -20.189  -7.686  1.00  0.00           H
ATOM    379 1HB  SER A  32      17.174 -20.217  -7.605  1.00  0.00           H
ATOM    380 2HB  SER A  32      16.565 -20.913  -6.112  1.00  0.00           H
ATOM    381  HG  SER A  32      17.973 -22.035  -8.155  1.00  0.00           H
ATOM    382  N   ASN A  33      15.091 -22.737  -9.621  1.00  0.00           N
ATOM    383  CA  ASN A  33      15.154 -23.179 -11.009  1.00  0.00           C
ATOM    384  C   ASN A  33      13.784 -23.112 -11.672  1.00  0.00           C
ATOM    385  O   ASN A  33      13.628 -23.483 -12.835  1.00  0.00           O
ATOM    386  CB  ASN A  33      15.721 -24.585 -11.097  1.00  0.00           C
ATOM    387  CG  ASN A  33      17.174 -24.646 -10.717  1.00  0.00           C
ATOM    388  OD1 ASN A  33      17.943 -23.721 -11.005  1.00  0.00           O
ATOM    389  ND2 ASN A  33      17.566 -25.717 -10.075  1.00  0.00           N
ATOM    390  H   ASN A  33      14.834 -23.401  -8.905  1.00  0.00           H
ATOM    391  HA  ASN A  33      15.812 -22.503 -11.558  1.00  0.00           H
ATOM    392 1HB  ASN A  33      15.157 -25.246 -10.438  1.00  0.00           H
ATOM    393 2HB  ASN A  33      15.607 -24.960 -12.114  1.00  0.00           H
ATOM    394 1HD2 ASN A  33      18.523 -25.812  -9.798  1.00  0.00           H
ATOM    395 2HD2 ASN A  33      16.909 -26.441  -9.864  1.00  0.00           H
ATOM    396  N   ALA A  34      12.794 -22.635 -10.926  1.00  0.00           N
ATOM    397  CA  ALA A  34      11.449 -22.455 -11.460  1.00  0.00           C
ATOM    398  C   ALA A  34      11.352 -21.180 -12.289  1.00  0.00           C
ATOM    399  O   ALA A  34      12.060 -20.206 -12.031  1.00  0.00           O
ATOM    400  CB  ALA A  34      10.429 -22.431 -10.332  1.00  0.00           C
ATOM    401  H   ALA A  34      12.977 -22.391  -9.963  1.00  0.00           H
ATOM    402  HA  ALA A  34      11.230 -23.297 -12.116  1.00  0.00           H
ATOM    403 1HB  ALA A  34       9.431 -22.297 -10.747  1.00  0.00           H
ATOM    404 2HB  ALA A  34      10.470 -23.374  -9.784  1.00  0.00           H
ATOM    405 3HB  ALA A  34      10.655 -21.610  -9.655  1.00  0.00           H
ATOM    406  N   SER A  35      10.473 -21.193 -13.284  1.00  0.00           N
ATOM    407  CA  SER A  35      10.236 -20.017 -14.113  1.00  0.00           C
ATOM    408  C   SER A  35       9.373 -18.994 -13.386  1.00  0.00           C
ATOM    409  O   SER A  35       8.782 -19.293 -12.348  1.00  0.00           O
ATOM    410  CB  SER A  35       9.570 -20.420 -15.414  1.00  0.00           C
ATOM    411  OG  SER A  35       8.252 -20.839 -15.194  1.00  0.00           O
ATOM    412  H   SER A  35       9.953 -22.039 -13.471  1.00  0.00           H
ATOM    413  HA  SER A  35      11.198 -19.554 -14.338  1.00  0.00           H
ATOM    414 1HB  SER A  35       9.576 -19.576 -16.103  1.00  0.00           H
ATOM    415 2HB  SER A  35      10.138 -21.226 -15.878  1.00  0.00           H
ATOM    416  HG  SER A  35       8.027 -21.406 -15.935  1.00  0.00           H
ATOM    417  N   TRP A  36       9.304 -17.787 -13.936  1.00  0.00           N
ATOM    418  CA  TRP A  36       8.468 -16.734 -13.372  1.00  0.00           C
ATOM    419  C   TRP A  36       7.003 -17.150 -13.343  1.00  0.00           C
ATOM    420  O   TRP A  36       6.303 -16.923 -12.357  1.00  0.00           O
ATOM    421  CB  TRP A  36       8.620 -15.442 -14.178  1.00  0.00           C
ATOM    422  CG  TRP A  36       7.754 -14.324 -13.684  1.00  0.00           C
ATOM    423  CD1 TRP A  36       8.054 -13.436 -12.696  1.00  0.00           C
ATOM    424  CD2 TRP A  36       6.433 -13.965 -14.159  1.00  0.00           C
ATOM    425  NE1 TRP A  36       7.016 -12.554 -12.521  1.00  0.00           N
ATOM    426  CE2 TRP A  36       6.017 -12.862 -13.409  1.00  0.00           C
ATOM    427  CE3 TRP A  36       5.585 -14.483 -15.145  1.00  0.00           C
ATOM    428  CZ2 TRP A  36       4.784 -12.262 -13.608  1.00  0.00           C
ATOM    429  CZ3 TRP A  36       4.348 -13.881 -15.347  1.00  0.00           C
ATOM    430  CH2 TRP A  36       3.960 -12.799 -14.599  1.00  0.00           C
ATOM    431  H   TRP A  36       9.845 -17.594 -14.767  1.00  0.00           H
ATOM    432  HA  TRP A  36       8.793 -16.547 -12.347  1.00  0.00           H
ATOM    433 1HB  TRP A  36       9.659 -15.113 -14.144  1.00  0.00           H
ATOM    434 2HB  TRP A  36       8.372 -15.635 -15.222  1.00  0.00           H
ATOM    435  HD1 TRP A  36       8.982 -13.427 -12.127  1.00  0.00           H
ATOM    436  HE1 TRP A  36       6.991 -11.801 -11.848  1.00  0.00           H
ATOM    437  HE3 TRP A  36       5.891 -15.340 -15.744  1.00  0.00           H
ATOM    438  HZ2 TRP A  36       4.456 -11.402 -13.025  1.00  0.00           H
ATOM    439  HZ3 TRP A  36       3.694 -14.291 -16.116  1.00  0.00           H
ATOM    440  HH2 TRP A  36       2.983 -12.350 -14.783  1.00  0.00           H
ATOM    441  N   GLU A  37       6.546 -17.760 -14.430  1.00  0.00           N
ATOM    442  CA  GLU A  37       5.181 -18.268 -14.507  1.00  0.00           C
ATOM    443  C   GLU A  37       4.904 -19.270 -13.393  1.00  0.00           C
ATOM    444  O   GLU A  37       3.893 -19.174 -12.697  1.00  0.00           O
ATOM    445  CB  GLU A  37       4.931 -18.923 -15.867  1.00  0.00           C
ATOM    446  CG  GLU A  37       3.528 -19.487 -16.045  1.00  0.00           C
ATOM    447  CD  GLU A  37       3.321 -20.125 -17.390  1.00  0.00           C
ATOM    448  OE1 GLU A  37       4.200 -20.032 -18.213  1.00  0.00           O
ATOM    449  OE2 GLU A  37       2.282 -20.708 -17.595  1.00  0.00           O
ATOM    450  H   GLU A  37       7.158 -17.874 -15.225  1.00  0.00           H
ATOM    451  HA  GLU A  37       4.493 -17.431 -14.390  1.00  0.00           H
ATOM    452 1HB  GLU A  37       5.100 -18.192 -16.659  1.00  0.00           H
ATOM    453 2HB  GLU A  37       5.640 -19.737 -16.016  1.00  0.00           H
ATOM    454 1HG  GLU A  37       3.346 -20.231 -15.270  1.00  0.00           H
ATOM    455 2HG  GLU A  37       2.806 -18.682 -15.915  1.00  0.00           H
ATOM    456  N   GLN A  38       5.807 -20.230 -13.229  1.00  0.00           N
ATOM    457  CA  GLN A  38       5.685 -21.224 -12.168  1.00  0.00           C
ATOM    458  C   GLN A  38       5.725 -20.569 -10.794  1.00  0.00           C
ATOM    459  O   GLN A  38       4.925 -20.896  -9.916  1.00  0.00           O
ATOM    460  CB  GLN A  38       6.798 -22.269 -12.283  1.00  0.00           C
ATOM    461  CG  GLN A  38       6.660 -23.197 -13.476  1.00  0.00           C
ATOM    462  CD  GLN A  38       7.853 -24.119 -13.634  1.00  0.00           C
ATOM    463  OE1 GLN A  38       9.004 -23.696 -13.496  1.00  0.00           O
ATOM    464  NE2 GLN A  38       7.586 -25.389 -13.923  1.00  0.00           N
ATOM    465  H   GLN A  38       6.598 -20.274 -13.855  1.00  0.00           H
ATOM    466  HA  GLN A  38       4.723 -21.726 -12.274  1.00  0.00           H
ATOM    467 1HB  GLN A  38       7.763 -21.766 -12.358  1.00  0.00           H
ATOM    468 2HB  GLN A  38       6.817 -22.880 -11.381  1.00  0.00           H
ATOM    469 1HG  GLN A  38       5.769 -23.812 -13.344  1.00  0.00           H
ATOM    470 2HG  GLN A  38       6.569 -22.598 -14.382  1.00  0.00           H
ATOM    471 1HE2 GLN A  38       8.334 -26.043 -14.039  1.00  0.00           H
ATOM    472 2HE2 GLN A  38       6.638 -25.689 -14.025  1.00  0.00           H
ATOM    473  N   ALA A  39       6.660 -19.644 -10.611  1.00  0.00           N
ATOM    474  CA  ALA A  39       6.782 -18.914  -9.355  1.00  0.00           C
ATOM    475  C   ALA A  39       5.495 -18.169  -9.024  1.00  0.00           C
ATOM    476  O   ALA A  39       5.050 -18.159  -7.876  1.00  0.00           O
ATOM    477  CB  ALA A  39       7.954 -17.946  -9.416  1.00  0.00           C
ATOM    478  H   ALA A  39       7.304 -19.440 -11.363  1.00  0.00           H
ATOM    479  HA  ALA A  39       6.963 -19.638  -8.559  1.00  0.00           H
ATOM    480 1HB  ALA A  39       8.032 -17.409  -8.470  1.00  0.00           H
ATOM    481 2HB  ALA A  39       8.876 -18.500  -9.595  1.00  0.00           H
ATOM    482 3HB  ALA A  39       7.796 -17.234 -10.224  1.00  0.00           H
ATOM    483  N   MET A  40       4.903 -17.544 -10.036  1.00  0.00           N
ATOM    484  CA  MET A  40       3.636 -16.841  -9.866  1.00  0.00           C
ATOM    485  C   MET A  40       2.532 -17.794  -9.429  1.00  0.00           C
ATOM    486  O   MET A  40       1.806 -17.521  -8.473  1.00  0.00           O
ATOM    487  CB  MET A  40       3.249 -16.133 -11.163  1.00  0.00           C
ATOM    488  CG  MET A  40       1.903 -15.422 -11.114  1.00  0.00           C
ATOM    489  SD  MET A  40       1.412 -14.752 -12.715  1.00  0.00           S
ATOM    490  CE  MET A  40       1.131 -16.259 -13.640  1.00  0.00           C
ATOM    491  H   MET A  40       5.341 -17.556 -10.946  1.00  0.00           H
ATOM    492  HA  MET A  40       3.758 -16.094  -9.082  1.00  0.00           H
ATOM    493 1HB  MET A  40       4.008 -15.394 -11.415  1.00  0.00           H
ATOM    494 2HB  MET A  40       3.214 -16.858 -11.977  1.00  0.00           H
ATOM    495 1HG  MET A  40       1.135 -16.120 -10.782  1.00  0.00           H
ATOM    496 2HG  MET A  40       1.951 -14.603 -10.398  1.00  0.00           H
ATOM    497 1HE  MET A  40       0.819 -16.010 -14.655  1.00  0.00           H
ATOM    498 2HE  MET A  40       2.051 -16.842 -13.675  1.00  0.00           H
ATOM    499 3HE  MET A  40       0.349 -16.843 -13.154  1.00  0.00           H
ATOM    500  N   LYS A  41       2.410 -18.913 -10.134  1.00  0.00           N
ATOM    501  CA  LYS A  41       1.304 -19.839  -9.916  1.00  0.00           C
ATOM    502  C   LYS A  41       1.376 -20.465  -8.530  1.00  0.00           C
ATOM    503  O   LYS A  41       0.363 -20.902  -7.983  1.00  0.00           O
ATOM    504  CB  LYS A  41       1.302 -20.931 -10.986  1.00  0.00           C
ATOM    505  CG  LYS A  41       0.879 -20.455 -12.371  1.00  0.00           C
ATOM    506  CD  LYS A  41       0.956 -21.583 -13.390  1.00  0.00           C
ATOM    507  CE  LYS A  41       0.451 -21.132 -14.753  1.00  0.00           C
ATOM    508  NZ  LYS A  41       0.606 -22.195 -15.782  1.00  0.00           N
ATOM    509  H   LYS A  41       3.099 -19.128 -10.840  1.00  0.00           H
ATOM    510  HA  LYS A  41       0.368 -19.282  -9.984  1.00  0.00           H
ATOM    511 1HB  LYS A  41       2.301 -21.360 -11.072  1.00  0.00           H
ATOM    512 2HB  LYS A  41       0.626 -21.733 -10.687  1.00  0.00           H
ATOM    513 1HG  LYS A  41      -0.145 -20.082 -12.330  1.00  0.00           H
ATOM    514 2HG  LYS A  41       1.531 -19.643 -12.691  1.00  0.00           H
ATOM    515 1HD  LYS A  41       1.990 -21.916 -13.487  1.00  0.00           H
ATOM    516 2HD  LYS A  41       0.351 -22.423 -13.049  1.00  0.00           H
ATOM    517 1HE  LYS A  41      -0.603 -20.864 -14.681  1.00  0.00           H
ATOM    518 2HE  LYS A  41       1.006 -20.251 -15.073  1.00  0.00           H
ATOM    519 1HZ  LYS A  41       0.260 -21.858 -16.670  1.00  0.00           H
ATOM    520 2HZ  LYS A  41       1.582 -22.439 -15.871  1.00  0.00           H
ATOM    521 3HZ  LYS A  41       0.080 -23.011 -15.506  1.00  0.00           H
ATOM    522  N   MET A  42       2.577 -20.505  -7.965  1.00  0.00           N
ATOM    523  CA  MET A  42       2.782 -21.074  -6.638  1.00  0.00           C
ATOM    524  C   MET A  42       2.353 -20.101  -5.548  1.00  0.00           C
ATOM    525  O   MET A  42       2.151 -20.491  -4.398  1.00  0.00           O
ATOM    526  CB  MET A  42       4.246 -21.470  -6.454  1.00  0.00           C
ATOM    527  CG  MET A  42       4.681 -22.673  -7.277  1.00  0.00           C
ATOM    528  SD  MET A  42       6.416 -23.099  -7.023  1.00  0.00           S
ATOM    529  CE  MET A  42       6.368 -23.726  -5.347  1.00  0.00           C
ATOM    530  H   MET A  42       3.370 -20.129  -8.467  1.00  0.00           H
ATOM    531  HA  MET A  42       2.163 -21.966  -6.546  1.00  0.00           H
ATOM    532 1HB  MET A  42       4.886 -20.631  -6.725  1.00  0.00           H
ATOM    533 2HB  MET A  42       4.432 -21.698  -5.404  1.00  0.00           H
ATOM    534 1HG  MET A  42       4.072 -23.536  -7.011  1.00  0.00           H
ATOM    535 2HG  MET A  42       4.530 -22.464  -8.336  1.00  0.00           H
ATOM    536 1HE  MET A  42       7.370 -24.031  -5.044  1.00  0.00           H
ATOM    537 2HE  MET A  42       6.007 -22.944  -4.677  1.00  0.00           H
ATOM    538 3HE  MET A  42       5.697 -24.584  -5.298  1.00  0.00           H
ATOM    539  N   ILE A  43       2.217 -18.831  -5.916  1.00  0.00           N
ATOM    540  CA  ILE A  43       1.905 -17.783  -4.951  1.00  0.00           C
ATOM    541  C   ILE A  43       0.590 -17.095  -5.291  1.00  0.00           C
ATOM    542  O   ILE A  43       0.024 -16.375  -4.469  1.00  0.00           O
ATOM    543  CB  ILE A  43       3.034 -16.737  -4.893  1.00  0.00           C
ATOM    544  CG1 ILE A  43       3.164 -16.017  -6.237  1.00  0.00           C
ATOM    545  CG2 ILE A  43       4.349 -17.395  -4.507  1.00  0.00           C
ATOM    546  CD1 ILE A  43       4.102 -14.832  -6.207  1.00  0.00           C
ATOM    547  H   ILE A  43       2.332 -18.585  -6.889  1.00  0.00           H
ATOM    548  HA  ILE A  43       1.806 -18.239  -3.967  1.00  0.00           H
ATOM    549  HB  ILE A  43       2.787 -15.977  -4.152  1.00  0.00           H
ATOM    550 1HG1 ILE A  43       3.522 -16.717  -6.991  1.00  0.00           H
ATOM    551 2HG1 ILE A  43       2.183 -15.666  -6.559  1.00  0.00           H
ATOM    552 1HG2 ILE A  43       5.136 -16.642  -4.471  1.00  0.00           H
ATOM    553 2HG2 ILE A  43       4.249 -17.862  -3.528  1.00  0.00           H
ATOM    554 3HG2 ILE A  43       4.606 -18.153  -5.247  1.00  0.00           H
ATOM    555 1HD1 ILE A  43       4.141 -14.374  -7.195  1.00  0.00           H
ATOM    556 2HD1 ILE A  43       3.741 -14.101  -5.482  1.00  0.00           H
ATOM    557 3HD1 ILE A  43       5.099 -15.164  -5.922  1.00  0.00           H
ATOM    558  N   ILE A  44       0.109 -17.318  -6.510  1.00  0.00           N
ATOM    559  CA  ILE A  44      -1.082 -16.634  -7.001  1.00  0.00           C
ATOM    560  C   ILE A  44      -2.318 -17.040  -6.209  1.00  0.00           C
ATOM    561  O   ILE A  44      -3.304 -16.306  -6.161  1.00  0.00           O
ATOM    562  CB  ILE A  44      -1.308 -16.930  -8.495  1.00  0.00           C
ATOM    563  CG1 ILE A  44      -2.240 -15.884  -9.111  1.00  0.00           C
ATOM    564  CG2 ILE A  44      -1.877 -18.329  -8.679  1.00  0.00           C
ATOM    565  CD1 ILE A  44      -2.270 -15.909 -10.623  1.00  0.00           C
ATOM    566  H   ILE A  44       0.579 -17.980  -7.111  1.00  0.00           H
ATOM    567  HA  ILE A  44      -0.937 -15.561  -6.881  1.00  0.00           H
ATOM    568  HB  ILE A  44      -0.360 -16.862  -9.027  1.00  0.00           H
ATOM    569 1HG1 ILE A  44      -3.254 -16.041  -8.746  1.00  0.00           H
ATOM    570 2HG1 ILE A  44      -1.930 -14.889  -8.795  1.00  0.00           H
ATOM    571 1HG2 ILE A  44      -2.032 -18.522  -9.740  1.00  0.00           H
ATOM    572 2HG2 ILE A  44      -1.179 -19.062  -8.275  1.00  0.00           H
ATOM    573 3HG2 ILE A  44      -2.829 -18.407  -8.153  1.00  0.00           H
ATOM    574 1HD1 ILE A  44      -2.952 -15.139 -10.986  1.00  0.00           H
ATOM    575 2HD1 ILE A  44      -1.269 -15.719 -11.010  1.00  0.00           H
ATOM    576 3HD1 ILE A  44      -2.612 -16.885 -10.963  1.00  0.00           H
ATOM    577  N   ASN A  45      -2.257 -18.214  -5.589  1.00  0.00           N
ATOM    578  CA  ASN A  45      -3.396 -18.752  -4.857  1.00  0.00           C
ATOM    579  C   ASN A  45      -3.436 -18.221  -3.430  1.00  0.00           C
ATOM    580  O   ASN A  45      -4.383 -18.480  -2.685  1.00  0.00           O
ATOM    581  CB  ASN A  45      -3.365 -20.270  -4.860  1.00  0.00           C
ATOM    582  CG  ASN A  45      -3.649 -20.850  -6.218  1.00  0.00           C
ATOM    583  OD1 ASN A  45      -4.455 -20.306  -6.983  1.00  0.00           O
ATOM    584  ND2 ASN A  45      -3.004 -21.944  -6.532  1.00  0.00           N
ATOM    585  H   ASN A  45      -1.400 -18.746  -5.625  1.00  0.00           H
ATOM    586  HA  ASN A  45      -4.313 -18.422  -5.349  1.00  0.00           H
ATOM    587 1HB  ASN A  45      -2.385 -20.614  -4.529  1.00  0.00           H
ATOM    588 2HB  ASN A  45      -4.102 -20.652  -4.154  1.00  0.00           H
ATOM    589 1HD2 ASN A  45      -3.153 -22.375  -7.423  1.00  0.00           H
ATOM    590 2HD2 ASN A  45      -2.362 -22.350  -5.882  1.00  0.00           H
ATOM    591  N   ASP A  46      -2.402 -17.477  -3.052  1.00  0.00           N
ATOM    592  CA  ASP A  46      -2.344 -16.859  -1.732  1.00  0.00           C
ATOM    593  C   ASP A  46      -3.150 -15.568  -1.693  1.00  0.00           C
ATOM    594  O   ASP A  46      -2.996 -14.701  -2.554  1.00  0.00           O
ATOM    595  CB  ASP A  46      -0.892 -16.574  -1.337  1.00  0.00           C
ATOM    596  CG  ASP A  46      -0.738 -16.228   0.138  1.00  0.00           C
ATOM    597  OD1 ASP A  46      -1.280 -15.232   0.554  1.00  0.00           O
ATOM    598  OD2 ASP A  46      -0.078 -16.963   0.833  1.00  0.00           O
ATOM    599  H   ASP A  46      -1.636 -17.336  -3.695  1.00  0.00           H
ATOM    600  HA  ASP A  46      -2.773 -17.551  -1.007  1.00  0.00           H
ATOM    601 1HB  ASP A  46      -0.277 -17.447  -1.557  1.00  0.00           H
ATOM    602 2HB  ASP A  46      -0.510 -15.744  -1.933  1.00  0.00           H
ATOM    603  N   PRO A  47      -4.011 -15.444  -0.689  1.00  0.00           N
ATOM    604  CA  PRO A  47      -4.875 -14.277  -0.559  1.00  0.00           C
ATOM    605  C   PRO A  47      -4.068 -12.986  -0.615  1.00  0.00           C
ATOM    606  O   PRO A  47      -4.529 -11.977  -1.147  1.00  0.00           O
ATOM    607  CB  PRO A  47      -5.523 -14.478   0.815  1.00  0.00           C
ATOM    608  CG  PRO A  47      -5.595 -15.959   0.972  1.00  0.00           C
ATOM    609  CD  PRO A  47      -4.314 -16.463   0.361  1.00  0.00           C
ATOM    610  HA  PRO A  47      -5.631 -14.295  -1.357  1.00  0.00           H
ATOM    611 1HB  PRO A  47      -4.912 -13.996   1.593  1.00  0.00           H
ATOM    612 2HB  PRO A  47      -6.512 -13.997   0.839  1.00  0.00           H
ATOM    613 1HG  PRO A  47      -5.691 -16.224   2.034  1.00  0.00           H
ATOM    614 2HG  PRO A  47      -6.490 -16.351   0.464  1.00  0.00           H
ATOM    615 1HD  PRO A  47      -3.529 -16.492   1.129  1.00  0.00           H
ATOM    616 2HD  PRO A  47      -4.480 -17.464  -0.064  1.00  0.00           H
ATOM    617  N   ARG A  48      -2.859 -13.025  -0.064  1.00  0.00           N
ATOM    618  CA  ARG A  48      -2.041 -11.827   0.074  1.00  0.00           C
ATOM    619  C   ARG A  48      -1.488 -11.380  -1.274  1.00  0.00           C
ATOM    620  O   ARG A  48      -1.049 -10.240  -1.429  1.00  0.00           O
ATOM    621  CB  ARG A  48      -0.887 -12.073   1.034  1.00  0.00           C
ATOM    622  CG  ARG A  48      -1.297 -12.287   2.483  1.00  0.00           C
ATOM    623  CD  ARG A  48      -0.158 -12.756   3.313  1.00  0.00           C
ATOM    624  NE  ARG A  48       0.268 -14.096   2.942  1.00  0.00           N
ATOM    625  CZ  ARG A  48       1.371 -14.707   3.417  1.00  0.00           C
ATOM    626  NH1 ARG A  48       2.147 -14.087   4.278  1.00  0.00           N
ATOM    627  NH2 ARG A  48       1.673 -15.930   3.017  1.00  0.00           N
ATOM    628  H   ARG A  48      -2.499 -13.908   0.269  1.00  0.00           H
ATOM    629  HA  ARG A  48      -2.663 -11.026   0.475  1.00  0.00           H
ATOM    630 1HB  ARG A  48      -0.330 -12.953   0.717  1.00  0.00           H
ATOM    631 2HB  ARG A  48      -0.203 -11.226   1.008  1.00  0.00           H
ATOM    632 1HG  ARG A  48      -1.662 -11.348   2.900  1.00  0.00           H
ATOM    633 2HG  ARG A  48      -2.087 -13.037   2.532  1.00  0.00           H
ATOM    634 1HD  ARG A  48       0.688 -12.081   3.183  1.00  0.00           H
ATOM    635 2HD  ARG A  48      -0.452 -12.769   4.362  1.00  0.00           H
ATOM    636  HE  ARG A  48      -0.304 -14.605   2.282  1.00  0.00           H
ATOM    637 1HH1 ARG A  48       1.917 -13.151   4.583  1.00  0.00           H
ATOM    638 2HH1 ARG A  48       2.974 -14.544   4.633  1.00  0.00           H
ATOM    639 1HH2 ARG A  48       1.076 -16.407   2.356  1.00  0.00           H
ATOM    640 2HH2 ARG A  48       2.499 -16.387   3.373  1.00  0.00           H
ATOM    641  N   TYR A  49      -1.511 -12.285  -2.247  1.00  0.00           N
ATOM    642  CA  TYR A  49      -1.083 -11.963  -3.603  1.00  0.00           C
ATOM    643  C   TYR A  49      -1.922 -10.838  -4.194  1.00  0.00           C
ATOM    644  O   TYR A  49      -1.460 -10.093  -5.057  1.00  0.00           O
ATOM    645  CB  TYR A  49      -1.154 -13.204  -4.495  1.00  0.00           C
ATOM    646  CG  TYR A  49      -0.629 -12.980  -5.895  1.00  0.00           C
ATOM    647  CD1 TYR A  49       0.720 -13.154  -6.167  1.00  0.00           C
ATOM    648  CD2 TYR A  49      -1.496 -12.601  -6.910  1.00  0.00           C
ATOM    649  CE1 TYR A  49       1.201 -12.948  -7.445  1.00  0.00           C
ATOM    650  CE2 TYR A  49      -1.016 -12.396  -8.189  1.00  0.00           C
ATOM    651  CZ  TYR A  49       0.326 -12.569  -8.458  1.00  0.00           C
ATOM    652  OH  TYR A  49       0.805 -12.365  -9.732  1.00  0.00           O
ATOM    653  H   TYR A  49      -1.835 -13.220  -2.042  1.00  0.00           H
ATOM    654  HA  TYR A  49      -0.048 -11.619  -3.566  1.00  0.00           H
ATOM    655 1HB  TYR A  49      -0.580 -14.013  -4.041  1.00  0.00           H
ATOM    656 2HB  TYR A  49      -2.189 -13.539  -4.570  1.00  0.00           H
ATOM    657  HD1 TYR A  49       1.403 -13.451  -5.369  1.00  0.00           H
ATOM    658  HD2 TYR A  49      -2.556 -12.464  -6.698  1.00  0.00           H
ATOM    659  HE1 TYR A  49       2.261 -13.085  -7.658  1.00  0.00           H
ATOM    660  HE2 TYR A  49      -1.698 -12.097  -8.986  1.00  0.00           H
ATOM    661  HH  TYR A  49       0.067 -12.290 -10.341  1.00  0.00           H
ATOM    662  N   SER A  50      -3.160 -10.720  -3.724  1.00  0.00           N
ATOM    663  CA  SER A  50      -4.081  -9.712  -4.234  1.00  0.00           C
ATOM    664  C   SER A  50      -3.574  -8.306  -3.941  1.00  0.00           C
ATOM    665  O   SER A  50      -3.952  -7.347  -4.614  1.00  0.00           O
ATOM    666  CB  SER A  50      -5.455  -9.903  -3.622  1.00  0.00           C
ATOM    667  OG  SER A  50      -5.431  -9.645  -2.245  1.00  0.00           O
ATOM    668  H   SER A  50      -3.471 -11.346  -2.994  1.00  0.00           H
ATOM    669  HA  SER A  50      -4.158  -9.829  -5.316  1.00  0.00           H
ATOM    670 1HB  SER A  50      -6.165  -9.233  -4.107  1.00  0.00           H
ATOM    671 2HB  SER A  50      -5.793 -10.923  -3.798  1.00  0.00           H
ATOM    672  HG  SER A  50      -5.156 -10.466  -1.827  1.00  0.00           H
ATOM    673  N   ALA A  51      -2.717  -8.189  -2.933  1.00  0.00           N
ATOM    674  CA  ALA A  51      -2.066  -6.921  -2.625  1.00  0.00           C
ATOM    675  C   ALA A  51      -0.773  -6.760  -3.414  1.00  0.00           C
ATOM    676  O   ALA A  51      -0.271  -5.648  -3.583  1.00  0.00           O
ATOM    677  CB  ALA A  51      -1.790  -6.818  -1.131  1.00  0.00           C
ATOM    678  H   ALA A  51      -2.513  -8.998  -2.365  1.00  0.00           H
ATOM    679  HA  ALA A  51      -2.738  -6.114  -2.916  1.00  0.00           H
ATOM    680 1HB  ALA A  51      -1.303  -5.865  -0.917  1.00  0.00           H
ATOM    681 2HB  ALA A  51      -2.730  -6.875  -0.582  1.00  0.00           H
ATOM    682 3HB  ALA A  51      -1.139  -7.635  -0.824  1.00  0.00           H
ATOM    683  N   LEU A  52      -0.238  -7.876  -3.896  1.00  0.00           N
ATOM    684  CA  LEU A  52       0.980  -7.858  -4.699  1.00  0.00           C
ATOM    685  C   LEU A  52       0.658  -7.899  -6.188  1.00  0.00           C
ATOM    686  O   LEU A  52       1.541  -7.733  -7.028  1.00  0.00           O
ATOM    687  CB  LEU A  52       1.877  -9.045  -4.331  1.00  0.00           C
ATOM    688  CG  LEU A  52       2.365  -9.083  -2.877  1.00  0.00           C
ATOM    689  CD1 LEU A  52       3.132 -10.376  -2.632  1.00  0.00           C
ATOM    690  CD2 LEU A  52       3.240  -7.869  -2.603  1.00  0.00           C
ATOM    691  H   LEU A  52      -0.684  -8.761  -3.702  1.00  0.00           H
ATOM    692  HA  LEU A  52       1.517  -6.933  -4.491  1.00  0.00           H
ATOM    693 1HB  LEU A  52       1.328  -9.967  -4.519  1.00  0.00           H
ATOM    694 2HB  LEU A  52       2.755  -9.031  -4.975  1.00  0.00           H
ATOM    695  HG  LEU A  52       1.508  -9.072  -2.203  1.00  0.00           H
ATOM    696 1HD1 LEU A  52       3.479 -10.403  -1.598  1.00  0.00           H
ATOM    697 2HD1 LEU A  52       2.477 -11.228  -2.817  1.00  0.00           H
ATOM    698 3HD1 LEU A  52       3.988 -10.424  -3.304  1.00  0.00           H
ATOM    699 1HD2 LEU A  52       3.587  -7.896  -1.569  1.00  0.00           H
ATOM    700 2HD2 LEU A  52       4.099  -7.880  -3.274  1.00  0.00           H
ATOM    701 3HD2 LEU A  52       2.662  -6.959  -2.768  1.00  0.00           H
ATOM    702  N   ALA A  53      -0.613  -8.123  -6.508  1.00  0.00           N
ATOM    703  CA  ALA A  53      -1.048  -8.212  -7.895  1.00  0.00           C
ATOM    704  C   ALA A  53      -0.815  -6.899  -8.632  1.00  0.00           C
ATOM    705  O   ALA A  53      -0.690  -6.877  -9.857  1.00  0.00           O
ATOM    706  CB  ALA A  53      -2.518  -8.603  -7.965  1.00  0.00           C
ATOM    707  H   ALA A  53      -1.293  -8.232  -5.769  1.00  0.00           H
ATOM    708  HA  ALA A  53      -0.455  -8.982  -8.388  1.00  0.00           H
ATOM    709 1HB  ALA A  53      -2.829  -8.666  -9.008  1.00  0.00           H
ATOM    710 2HB  ALA A  53      -2.659  -9.571  -7.486  1.00  0.00           H
ATOM    711 3HB  ALA A  53      -3.119  -7.854  -7.452  1.00  0.00           H
ATOM    712  N   LYS A  54      -0.759  -5.806  -7.879  1.00  0.00           N
ATOM    713  CA  LYS A  54      -0.601  -4.480  -8.464  1.00  0.00           C
ATOM    714  C   LYS A  54       0.869  -4.085  -8.543  1.00  0.00           C
ATOM    715  O   LYS A  54       1.199  -2.959  -8.916  1.00  0.00           O
ATOM    716  CB  LYS A  54      -1.381  -3.441  -7.657  1.00  0.00           C
ATOM    717  CG  LYS A  54      -2.892  -3.631  -7.683  1.00  0.00           C
ATOM    718  CD  LYS A  54      -3.599  -2.551  -6.878  1.00  0.00           C
ATOM    719  CE  LYS A  54      -5.108  -2.735  -6.908  1.00  0.00           C
ATOM    720  NZ  LYS A  54      -5.811  -1.703  -6.098  1.00  0.00           N
ATOM    721  H   LYS A  54      -0.827  -5.896  -6.875  1.00  0.00           H
ATOM    722  HA  LYS A  54      -0.995  -4.500  -9.480  1.00  0.00           H
ATOM    723 1HB  LYS A  54      -1.059  -3.472  -6.616  1.00  0.00           H
ATOM    724 2HB  LYS A  54      -1.163  -2.444  -8.039  1.00  0.00           H
ATOM    725 1HG  LYS A  54      -3.246  -3.593  -8.714  1.00  0.00           H
ATOM    726 2HG  LYS A  54      -3.144  -4.605  -7.267  1.00  0.00           H
ATOM    727 1HD  LYS A  54      -3.257  -2.587  -5.843  1.00  0.00           H
ATOM    728 2HD  LYS A  54      -3.353  -1.571  -7.289  1.00  0.00           H
ATOM    729 1HE  LYS A  54      -5.462  -2.675  -7.937  1.00  0.00           H
ATOM    730 2HE  LYS A  54      -5.363  -3.720  -6.518  1.00  0.00           H
ATOM    731 1HZ  LYS A  54      -6.809  -1.860  -6.143  1.00  0.00           H
ATOM    732 2HZ  LYS A  54      -5.505  -1.764  -5.137  1.00  0.00           H
ATOM    733 3HZ  LYS A  54      -5.599  -0.787  -6.462  1.00  0.00           H
ATOM    734  N   LEU A  55       1.747  -5.017  -8.189  1.00  0.00           N
ATOM    735  CA  LEU A  55       3.184  -4.788  -8.278  1.00  0.00           C
ATOM    736  C   LEU A  55       3.644  -4.728  -9.728  1.00  0.00           C
ATOM    737  O   LEU A  55       3.415  -5.658 -10.502  1.00  0.00           O
ATOM    738  CB  LEU A  55       3.944  -5.898  -7.540  1.00  0.00           C
ATOM    739  CG  LEU A  55       5.470  -5.755  -7.513  1.00  0.00           C
ATOM    740  CD1 LEU A  55       5.851  -4.501  -6.738  1.00  0.00           C
ATOM    741  CD2 LEU A  55       6.086  -6.995  -6.882  1.00  0.00           C
ATOM    742  H   LEU A  55       1.409  -5.907  -7.851  1.00  0.00           H
ATOM    743  HA  LEU A  55       3.412  -3.834  -7.806  1.00  0.00           H
ATOM    744 1HB  LEU A  55       3.596  -5.929  -6.508  1.00  0.00           H
ATOM    745 2HB  LEU A  55       3.708  -6.852  -8.010  1.00  0.00           H
ATOM    746  HG  LEU A  55       5.843  -5.644  -8.531  1.00  0.00           H
ATOM    747 1HD1 LEU A  55       6.936  -4.399  -6.719  1.00  0.00           H
ATOM    748 2HD1 LEU A  55       5.413  -3.627  -7.222  1.00  0.00           H
ATOM    749 3HD1 LEU A  55       5.476  -4.576  -5.718  1.00  0.00           H
ATOM    750 1HD2 LEU A  55       7.171  -6.894  -6.864  1.00  0.00           H
ATOM    751 2HD2 LEU A  55       5.715  -7.107  -5.862  1.00  0.00           H
ATOM    752 3HD2 LEU A  55       5.813  -7.874  -7.466  1.00  0.00           H
ATOM    753  N   SER A  56       4.296  -3.629 -10.092  1.00  0.00           N
ATOM    754  CA  SER A  56       4.687  -3.392 -11.477  1.00  0.00           C
ATOM    755  C   SER A  56       5.986  -4.110 -11.813  1.00  0.00           C
ATOM    756  O   SER A  56       6.307  -4.321 -12.983  1.00  0.00           O
ATOM    757  CB  SER A  56       4.839  -1.905 -11.729  1.00  0.00           C
ATOM    758  OG  SER A  56       5.926  -1.383 -11.015  1.00  0.00           O
ATOM    759  H   SER A  56       4.525  -2.939  -9.391  1.00  0.00           H
ATOM    760  HA  SER A  56       3.902  -3.781 -12.129  1.00  0.00           H
ATOM    761 1HB  SER A  56       4.982  -1.730 -12.795  1.00  0.00           H
ATOM    762 2HB  SER A  56       3.925  -1.390 -11.434  1.00  0.00           H
ATOM    763  HG  SER A  56       6.655  -1.340 -11.639  1.00  0.00           H
ATOM    764  N   GLU A  57       6.735  -4.483 -10.779  1.00  0.00           N
ATOM    765  CA  GLU A  57       8.028  -5.129 -10.964  1.00  0.00           C
ATOM    766  C   GLU A  57       8.053  -6.507 -10.315  1.00  0.00           C
ATOM    767  O   GLU A  57       8.905  -6.792  -9.472  1.00  0.00           O
ATOM    768  CB  GLU A  57       9.146  -4.261 -10.382  1.00  0.00           C
ATOM    769  CG  GLU A  57       9.325  -2.919 -11.078  1.00  0.00           C
ATOM    770  CD  GLU A  57      10.517  -2.153 -10.573  1.00  0.00           C
ATOM    771  OE1 GLU A  57      11.228  -2.674  -9.748  1.00  0.00           O
ATOM    772  OE2 GLU A  57      10.718  -1.046 -11.016  1.00  0.00           O
ATOM    773  H   GLU A  57       6.398  -4.316  -9.842  1.00  0.00           H
ATOM    774  HA  GLU A  57       8.204  -5.254 -12.033  1.00  0.00           H
ATOM    775 1HB  GLU A  57       8.946  -4.067  -9.329  1.00  0.00           H
ATOM    776 2HB  GLU A  57      10.093  -4.797 -10.442  1.00  0.00           H
ATOM    777 1HG  GLU A  57       9.444  -3.088 -12.148  1.00  0.00           H
ATOM    778 2HG  GLU A  57       8.426  -2.321 -10.929  1.00  0.00           H
ATOM    779  N   LYS A  58       7.116  -7.360 -10.713  1.00  0.00           N
ATOM    780  CA  LYS A  58       7.058  -8.727 -10.206  1.00  0.00           C
ATOM    781  C   LYS A  58       8.260  -9.538 -10.670  1.00  0.00           C
ATOM    782  O   LYS A  58       8.817 -10.330  -9.910  1.00  0.00           O
ATOM    783  CB  LYS A  58       5.762  -9.406 -10.647  1.00  0.00           C
ATOM    784  CG  LYS A  58       4.502  -8.836 -10.010  1.00  0.00           C
ATOM    785  CD  LYS A  58       3.248  -9.443 -10.622  1.00  0.00           C
ATOM    786  CE  LYS A  58       1.993  -8.734 -10.133  1.00  0.00           C
ATOM    787  NZ  LYS A  58       0.789  -9.135 -10.910  1.00  0.00           N
ATOM    788  H   LYS A  58       6.426  -7.055 -11.383  1.00  0.00           H
ATOM    789  HA  LYS A  58       7.079  -8.692  -9.116  1.00  0.00           H
ATOM    790 1HB  LYS A  58       5.656  -9.321 -11.729  1.00  0.00           H
ATOM    791 2HB  LYS A  58       5.807 -10.468 -10.406  1.00  0.00           H
ATOM    792 1HG  LYS A  58       4.510  -9.044  -8.938  1.00  0.00           H
ATOM    793 2HG  LYS A  58       4.480  -7.756 -10.151  1.00  0.00           H
ATOM    794 1HD  LYS A  58       3.300  -9.365 -11.708  1.00  0.00           H
ATOM    795 2HD  LYS A  58       3.186 -10.497 -10.353  1.00  0.00           H
ATOM    796 1HE  LYS A  58       1.829  -8.968  -9.083  1.00  0.00           H
ATOM    797 2HE  LYS A  58       2.126  -7.656 -10.225  1.00  0.00           H
ATOM    798 1HZ  LYS A  58      -0.020  -8.644 -10.555  1.00  0.00           H
ATOM    799 2HZ  LYS A  58       0.923  -8.904 -11.884  1.00  0.00           H
ATOM    800 3HZ  LYS A  58       0.645 -10.130 -10.816  1.00  0.00           H
ATOM    801  N   LYS A  59       8.657  -9.335 -11.921  1.00  0.00           N
ATOM    802  CA  LYS A  59       9.761 -10.086 -12.506  1.00  0.00           C
ATOM    803  C   LYS A  59      11.091  -9.691 -11.875  1.00  0.00           C
ATOM    804  O   LYS A  59      11.999 -10.513 -11.753  1.00  0.00           O
ATOM    805  CB  LYS A  59       9.813  -9.872 -14.020  1.00  0.00           C
ATOM    806  CG  LYS A  59       8.671 -10.524 -14.786  1.00  0.00           C
ATOM    807  CD  LYS A  59       8.778 -10.246 -16.279  1.00  0.00           C
ATOM    808  CE  LYS A  59       7.646 -10.911 -17.049  1.00  0.00           C
ATOM    809  NZ  LYS A  59       7.713 -10.611 -18.505  1.00  0.00           N
ATOM    810  H   LYS A  59       8.180  -8.644 -12.482  1.00  0.00           H
ATOM    811  HA  LYS A  59       9.602 -11.147 -12.309  1.00  0.00           H
ATOM    812 1HB  LYS A  59       9.795  -8.803 -14.237  1.00  0.00           H
ATOM    813 2HB  LYS A  59      10.750 -10.270 -14.411  1.00  0.00           H
ATOM    814 1HG  LYS A  59       8.691 -11.602 -14.624  1.00  0.00           H
ATOM    815 2HG  LYS A  59       7.720 -10.137 -14.422  1.00  0.00           H
ATOM    816 1HD  LYS A  59       8.742  -9.170 -16.453  1.00  0.00           H
ATOM    817 2HD  LYS A  59       9.730 -10.624 -16.651  1.00  0.00           H
ATOM    818 1HE  LYS A  59       7.697 -11.990 -16.910  1.00  0.00           H
ATOM    819 2HE  LYS A  59       6.689 -10.562 -16.663  1.00  0.00           H
ATOM    820 1HZ  LYS A  59       6.947 -11.069 -18.979  1.00  0.00           H
ATOM    821 2HZ  LYS A  59       7.647  -9.613 -18.648  1.00  0.00           H
ATOM    822 3HZ  LYS A  59       8.589 -10.948 -18.878  1.00  0.00           H
ATOM    823  N   GLN A  60      11.198  -8.429 -11.475  1.00  0.00           N
ATOM    824  CA  GLN A  60      12.399  -7.934 -10.813  1.00  0.00           C
ATOM    825  C   GLN A  60      12.556  -8.550  -9.428  1.00  0.00           C
ATOM    826  O   GLN A  60      13.656  -8.937  -9.032  1.00  0.00           O
ATOM    827  CB  GLN A  60      12.361  -6.408 -10.704  1.00  0.00           C
ATOM    828  CG  GLN A  60      13.642  -5.790 -10.168  1.00  0.00           C
ATOM    829  CD  GLN A  60      14.827  -6.031 -11.083  1.00  0.00           C
ATOM    830  OE1 GLN A  60      14.759  -5.781 -12.290  1.00  0.00           O
ATOM    831  NE2 GLN A  60      15.923  -6.518 -10.513  1.00  0.00           N
ATOM    832  H   GLN A  60      10.427  -7.795 -11.635  1.00  0.00           H
ATOM    833  HA  GLN A  60      13.265  -8.220 -11.408  1.00  0.00           H
ATOM    834 1HB  GLN A  60      12.166  -5.978 -11.687  1.00  0.00           H
ATOM    835 2HB  GLN A  60      11.543  -6.109 -10.049  1.00  0.00           H
ATOM    836 1HG  GLN A  60      13.500  -4.714 -10.069  1.00  0.00           H
ATOM    837 2HG  GLN A  60      13.865  -6.229  -9.196  1.00  0.00           H
ATOM    838 1HE2 GLN A  60      16.738  -6.698 -11.067  1.00  0.00           H
ATOM    839 2HE2 GLN A  60      15.936  -6.706  -9.532  1.00  0.00           H
ATOM    840  N   ALA A  61      11.451  -8.637  -8.695  1.00  0.00           N
ATOM    841  CA  ALA A  61      11.440  -9.314  -7.404  1.00  0.00           C
ATOM    842  C   ALA A  61      11.751 -10.797  -7.556  1.00  0.00           C
ATOM    843  O   ALA A  61      12.490 -11.371  -6.758  1.00  0.00           O
ATOM    844  CB  ALA A  61      10.094  -9.123  -6.719  1.00  0.00           C
ATOM    845  H   ALA A  61      10.597  -8.224  -9.042  1.00  0.00           H
ATOM    846  HA  ALA A  61      12.218  -8.871  -6.783  1.00  0.00           H
ATOM    847 1HB  ALA A  61      10.102  -9.634  -5.755  1.00  0.00           H
ATOM    848 2HB  ALA A  61       9.912  -8.060  -6.563  1.00  0.00           H
ATOM    849 3HB  ALA A  61       9.306  -9.539  -7.343  1.00  0.00           H
ATOM    850  N   PHE A  62      11.181 -11.412  -8.586  1.00  0.00           N
ATOM    851  CA  PHE A  62      11.466 -12.808  -8.897  1.00  0.00           C
ATOM    852  C   PHE A  62      12.951 -13.023  -9.156  1.00  0.00           C
ATOM    853  O   PHE A  62      13.565 -13.928  -8.590  1.00  0.00           O
ATOM    854  CB  PHE A  62      10.660 -13.260 -10.117  1.00  0.00           C
ATOM    855  CG  PHE A  62      11.115 -14.570 -10.694  1.00  0.00           C
ATOM    856  CD1 PHE A  62      10.812 -15.767 -10.060  1.00  0.00           C
ATOM    857  CD2 PHE A  62      11.850 -14.610 -11.870  1.00  0.00           C
ATOM    858  CE1 PHE A  62      11.232 -16.972 -10.590  1.00  0.00           C
ATOM    859  CE2 PHE A  62      12.269 -15.813 -12.402  1.00  0.00           C
ATOM    860  CZ  PHE A  62      11.959 -16.995 -11.760  1.00  0.00           C
ATOM    861  H   PHE A  62      10.534 -10.901  -9.170  1.00  0.00           H
ATOM    862  HA  PHE A  62      11.175 -13.420  -8.042  1.00  0.00           H
ATOM    863 1HB  PHE A  62       9.610 -13.356  -9.844  1.00  0.00           H
ATOM    864 2HB  PHE A  62      10.727 -12.503 -10.898  1.00  0.00           H
ATOM    865  HD1 PHE A  62      10.236 -15.747  -9.135  1.00  0.00           H
ATOM    866  HD2 PHE A  62      12.094 -13.675 -12.376  1.00  0.00           H
ATOM    867  HE1 PHE A  62      10.986 -17.904 -10.082  1.00  0.00           H
ATOM    868  HE2 PHE A  62      12.844 -15.830 -13.328  1.00  0.00           H
ATOM    869  HZ  PHE A  62      12.291 -17.945 -12.178  1.00  0.00           H
ATOM    870  N   ASN A  63      13.524 -12.187 -10.015  1.00  0.00           N
ATOM    871  CA  ASN A  63      14.935 -12.296 -10.364  1.00  0.00           C
ATOM    872  C   ASN A  63      15.822 -12.135  -9.136  1.00  0.00           C
ATOM    873  O   ASN A  63      16.802 -12.861  -8.967  1.00  0.00           O
ATOM    874  CB  ASN A  63      15.303 -11.274 -11.425  1.00  0.00           C
ATOM    875  CG  ASN A  63      14.777 -11.640 -12.786  1.00  0.00           C
ATOM    876  OD1 ASN A  63      14.478 -12.809 -13.055  1.00  0.00           O
ATOM    877  ND2 ASN A  63      14.660 -10.662 -13.649  1.00  0.00           N
ATOM    878  H   ASN A  63      12.968 -11.457 -10.436  1.00  0.00           H
ATOM    879  HA  ASN A  63      15.117 -13.294 -10.766  1.00  0.00           H
ATOM    880 1HB  ASN A  63      14.904 -10.299 -11.145  1.00  0.00           H
ATOM    881 2HB  ASN A  63      16.388 -11.181 -11.481  1.00  0.00           H
ATOM    882 1HD2 ASN A  63      14.316 -10.847 -14.569  1.00  0.00           H
ATOM    883 2HD2 ASN A  63      14.914  -9.732 -13.387  1.00  0.00           H
ATOM    884  N   ALA A  64      15.471 -11.181  -8.281  1.00  0.00           N
ATOM    885  CA  ALA A  64      16.201 -10.960  -7.039  1.00  0.00           C
ATOM    886  C   ALA A  64      16.079 -12.158  -6.107  1.00  0.00           C
ATOM    887  O   ALA A  64      17.058 -12.582  -5.492  1.00  0.00           O
ATOM    888  CB  ALA A  64      15.702  -9.699  -6.348  1.00  0.00           C
ATOM    889  H   ALA A  64      14.678 -10.594  -8.497  1.00  0.00           H
ATOM    890  HA  ALA A  64      17.256 -10.834  -7.283  1.00  0.00           H
ATOM    891 1HB  ALA A  64      16.258  -9.547  -5.422  1.00  0.00           H
ATOM    892 2HB  ALA A  64      15.851  -8.841  -7.004  1.00  0.00           H
ATOM    893 3HB  ALA A  64      14.643  -9.804  -6.122  1.00  0.00           H
ATOM    894  N   TYR A  65      14.870 -12.701  -6.005  1.00  0.00           N
ATOM    895  CA  TYR A  65      14.639 -13.918  -5.236  1.00  0.00           C
ATOM    896  C   TYR A  65      15.496 -15.067  -5.753  1.00  0.00           C
ATOM    897  O   TYR A  65      16.153 -15.763  -4.979  1.00  0.00           O
ATOM    898  CB  TYR A  65      13.159 -14.303  -5.274  1.00  0.00           C
ATOM    899  CG  TYR A  65      12.862 -15.649  -4.652  1.00  0.00           C
ATOM    900  CD1 TYR A  65      12.753 -15.769  -3.274  1.00  0.00           C
ATOM    901  CD2 TYR A  65      12.696 -16.765  -5.460  1.00  0.00           C
ATOM    902  CE1 TYR A  65      12.481 -16.999  -2.707  1.00  0.00           C
ATOM    903  CE2 TYR A  65      12.425 -17.994  -4.892  1.00  0.00           C
ATOM    904  CZ  TYR A  65      12.317 -18.113  -3.522  1.00  0.00           C
ATOM    905  OH  TYR A  65      12.047 -19.338  -2.957  1.00  0.00           O
ATOM    906  H   TYR A  65      14.092 -12.259  -6.473  1.00  0.00           H
ATOM    907  HA  TYR A  65      14.926 -13.734  -4.201  1.00  0.00           H
ATOM    908 1HB  TYR A  65      12.573 -13.547  -4.747  1.00  0.00           H
ATOM    909 2HB  TYR A  65      12.814 -14.321  -6.307  1.00  0.00           H
ATOM    910  HD1 TYR A  65      12.883 -14.891  -2.640  1.00  0.00           H
ATOM    911  HD2 TYR A  65      12.783 -16.670  -6.542  1.00  0.00           H
ATOM    912  HE1 TYR A  65      12.397 -17.092  -1.625  1.00  0.00           H
ATOM    913  HE2 TYR A  65      12.297 -18.871  -5.527  1.00  0.00           H
ATOM    914  HH  TYR A  65      11.971 -19.999  -3.649  1.00  0.00           H
ATOM    915  N   LYS A  66      15.486 -15.261  -7.068  1.00  0.00           N
ATOM    916  CA  LYS A  66      16.241 -16.343  -7.689  1.00  0.00           C
ATOM    917  C   LYS A  66      17.701 -16.315  -7.255  1.00  0.00           C
ATOM    918  O   LYS A  66      18.224 -17.303  -6.739  1.00  0.00           O
ATOM    919  CB  LYS A  66      16.144 -16.258  -9.213  1.00  0.00           C
ATOM    920  CG  LYS A  66      16.908 -17.348  -9.954  1.00  0.00           C
ATOM    921  CD  LYS A  66      16.693 -17.249 -11.456  1.00  0.00           C
ATOM    922  CE  LYS A  66      17.373 -18.396 -12.190  1.00  0.00           C
ATOM    923  NZ  LYS A  66      18.854 -18.246 -12.205  1.00  0.00           N
ATOM    924  H   LYS A  66      14.940 -14.644  -7.652  1.00  0.00           H
ATOM    925  HA  LYS A  66      15.815 -17.293  -7.365  1.00  0.00           H
ATOM    926 1HB  LYS A  66      15.098 -16.317  -9.515  1.00  0.00           H
ATOM    927 2HB  LYS A  66      16.527 -15.293  -9.549  1.00  0.00           H
ATOM    928 1HG  LYS A  66      17.972 -17.255  -9.741  1.00  0.00           H
ATOM    929 2HG  LYS A  66      16.571 -18.325  -9.610  1.00  0.00           H
ATOM    930 1HD  LYS A  66      15.624 -17.273 -11.674  1.00  0.00           H
ATOM    931 2HD  LYS A  66      17.098 -16.305 -11.821  1.00  0.00           H
ATOM    932 1HE  LYS A  66      17.120 -19.337 -11.708  1.00  0.00           H
ATOM    933 2HE  LYS A  66      17.015 -18.432 -13.219  1.00  0.00           H
ATOM    934 1HZ  LYS A  66      19.266 -19.023 -12.700  1.00  0.00           H
ATOM    935 2HZ  LYS A  66      19.101 -17.382 -12.668  1.00  0.00           H
ATOM    936 3HZ  LYS A  66      19.200 -18.229 -11.257  1.00  0.00           H
ATOM    937  N   VAL A  67      18.355 -15.178  -7.467  1.00  0.00           N
ATOM    938  CA  VAL A  67      19.785 -15.057  -7.211  1.00  0.00           C
ATOM    939  C   VAL A  67      20.076 -15.017  -5.717  1.00  0.00           C
ATOM    940  O   VAL A  67      21.178 -15.349  -5.280  1.00  0.00           O
ATOM    941  CB  VAL A  67      20.340 -13.783  -7.875  1.00  0.00           C
ATOM    942  CG1 VAL A  67      20.101 -13.815  -9.377  1.00  0.00           C
ATOM    943  CG2 VAL A  67      19.695 -12.553  -7.253  1.00  0.00           C
ATOM    944  H   VAL A  67      17.847 -14.376  -7.814  1.00  0.00           H
ATOM    945  HA  VAL A  67      20.287 -15.923  -7.642  1.00  0.00           H
ATOM    946  HB  VAL A  67      21.418 -13.745  -7.721  1.00  0.00           H
ATOM    947 1HG1 VAL A  67      20.500 -12.908  -9.829  1.00  0.00           H
ATOM    948 2HG1 VAL A  67      20.601 -14.685  -9.806  1.00  0.00           H
ATOM    949 3HG1 VAL A  67      19.031 -13.879  -9.573  1.00  0.00           H
ATOM    950 1HG2 VAL A  67      20.094 -11.656  -7.726  1.00  0.00           H
ATOM    951 2HG2 VAL A  67      18.616 -12.594  -7.401  1.00  0.00           H
ATOM    952 3HG2 VAL A  67      19.915 -12.527  -6.185  1.00  0.00           H
ATOM    953  N   GLN A  68      19.082 -14.608  -4.936  1.00  0.00           N
ATOM    954  CA  GLN A  68      19.210 -14.579  -3.484  1.00  0.00           C
ATOM    955  C   GLN A  68      19.285 -15.988  -2.910  1.00  0.00           C
ATOM    956  O   GLN A  68      20.037 -16.247  -1.971  1.00  0.00           O
ATOM    957  CB  GLN A  68      18.036 -13.822  -2.857  1.00  0.00           C
ATOM    958  CG  GLN A  68      18.127 -13.671  -1.349  1.00  0.00           C
ATOM    959  CD  GLN A  68      19.325 -12.847  -0.920  1.00  0.00           C
ATOM    960  OE1 GLN A  68      19.516 -11.718  -1.382  1.00  0.00           O
ATOM    961  NE2 GLN A  68      20.140 -13.404  -0.032  1.00  0.00           N
ATOM    962  H   GLN A  68      18.215 -14.308  -5.359  1.00  0.00           H
ATOM    963  HA  GLN A  68      20.134 -14.062  -3.229  1.00  0.00           H
ATOM    964 1HB  GLN A  68      17.973 -12.824  -3.291  1.00  0.00           H
ATOM    965 2HB  GLN A  68      17.105 -14.338  -3.088  1.00  0.00           H
ATOM    966 1HG  GLN A  68      17.225 -13.178  -0.987  1.00  0.00           H
[truncated: 407,924 more chars]
